# Supplementary material for: Network Analysis Provides Insight into Tomato Lipid Metabolism
Source: Metabolites. 2020 Apr 14;10(4):152. doi: 10.3390/metabo10040152 (PMC7240963; doi:10.3390/metabo10040152)
Supplement: Supplementary file 1 [file metabolites-10-00152-s001.zip]

Archive with 3 entries (2 files):
- metabolites-10-00152-s001/
- metabolites-10-00152-s001/metabolites-732979-supplementary.xlsx
- metabolites-10-00152-s001/supplementary_figures_732979.pdf
