# Supplementary material for: Network Analysis Provides Insight into Tomato Lipid Metabolism
Source: Metabolites. 2020 Apr 14;10(4):152. doi: 10.3390/metabo10040152 (PMC7240963; doi:10.3390/metabo10040152)
Supplement: Supplementary file 1 [file metabolites-10-00152-s001.zip › metabolites-10-00152-s001/metabolites-732979-supplementary.xlsx]

## Sheet: Table S1
Table S1.classes and subclasses of metabolic and phenotypic traits used for the network analysis
	metabolic class	metabolic subclass	amount of metabolites per subclass
		triacylglycerol (TAGs)	76
	lipids	diacylglycerol (DAGs)	10
	(LC-MS)	digalactoyldiacylglycerols (DGDGs)	28
		monogalactoyldiacylglycerols (MGDGs)	32
		phospholipids	47
		fatty acids (FAs)	3
	primary metabolites	sugars	21
	(GC-MS)	organic acids	13
		other	28
		amino acids	24
		flavonoids	20
		N-containing compounds	25
		hydroxycinnamate derivatives	34
	secondary metabolites	others (Phenolics)	12
	(LC-MS)	glycoalkaloids	21
		polyamines	1
		Acyl sugars	5
		amino acids	1
		unspecified	26
		aminoacid-derived	4
	volatiles	carotenoid-derived	3
	(GC-MS)	lipid-derived	3
		flower phenotype	12
	phenotypic traits	fruit phenotype	7
		yield related phenotype	10
		seed phenotype	9

## Sheet: Table S2
Table S2. all identified correlations between metabolic and phenotypic traits used for the network analysis									abbreviations for secondary metablites						correlations between phenotypic traits and primary metabolites							correlations between phenotypic traits and lipophilic compompounds							correlations between phenotypic traits and volatiles							correlations between phenotypic traits and specialized metabolites							correlations within the class of phenotypic traits
															name	cor	p	n	permuted			name	cor	p	n	permuted			name	cor	p	n	permuted			name	cor	p	n	permuted			name	cor	p	n	permuted
name	name	cor	p	n	permuted				F003	N-containing compounds					galactinol (interacts with) flowers_inf	-1	0	3	0			PC.38.5 (interacts with) BX	0.305647	0.000686882	120	0			isovaleronitrile (interacts with) FW	-0.575053	0.000886959	30	0			calystegineine_a3 (interacts with) RED	-0.698658	0.00125753	18	0			PW (interacts with) EA	-0.724638	0	881	0
glucose	trans-2-hexenal	0.306154	0.136643	25	0.00095				F007	Hydroxycinnamate derivatives					galactinol (interacts with) flowers_plant	-1	0	3	0			MGDG.34.0 (interacts with) PW	-0.371805	3.67e-05	117	0			2-phenylethanol(interacts with) flowers_inf	-0.554868	0.0168447	18	0			calystegineine_a3 (interacts with) TY	-0.616099	0.00647797	18	0			Style_width (interacts with) Style_L_W	-0.675163	0	547	0
trans-2-hexenal	PW	-0.341198	0.060319	31	0.0007				F009	unspecified					galactinol (interacts with) inf	-0.866025	0.333333	3	0			DGDG.34.0 (interacts with) PW	-0.340674	0.00017096	117	0.00035			benzaldehyde (interacts with) EA	-0.514353	0.00363906	30	0			calystegineine_b2 (interacts with) HI	-0.559778	0	190	0			PW (interacts with) HI	-0.670353	0	887	0
cis-3-hexen-1-ol	PW	-0.376525	0.0368171	31	0.00065				F012	N-containing compounds					guanidineidine (interacts with) Anther_width	-0.636364	0.035287	11	0										benzaldehyde (interacts with) flowers_inf	-0.418221	0.0841358	18	0			calystegineine_a3 (interacts with) Seed_Wt	-0.536959	0.0215765	18	5e-05			BX (interacts with) HI	-0.609883	0	875	0
glycerate_3p	isocitrate	0.321987	9.88e-05	141	0.00065				F014	unspecified					galactinol (interacts with) Seed_Wt	-0.50626	0.135409	10	5e-05										geranylacetone (interacts with) Anther_L_W	-0.39248	0.0319305	30	0			calystegineine_b2 (interacts with) EA	-0.523522	1.07e-14	189	0			Fruit_width (interacts with) Fruit_L_W	-0.555375	0	637	0
shikimate	urea	0.344299	9.6e-08	228	0.0006				F015	unspecified					l_ascorbate (interacts with) Seed_Length	-0.447355	8.16e-05	72	0										hexanal (interacts with) SN_fruit	-0.38971	0.0403657	28	0.0001			calystegineine_a3 (interacts with) FN	-0.484004	0.0418255	18	0			Fruit_L_W (interacts with) Fruit_W_Pt	-0.533612	0	637	0
benzaldehyde	PW	0.316394	0.0829036	31	0.00055				F016	amino acid					guanidineidine (interacts with) BX	-0.393941	0.182897	13	0										cis-3-hexen-1-ol (interacts with) PW	-0.376525	0.0368171	31	0.00065			calystegineine_a3 (interacts with) SW_plant	-0.48194	0.0428358	18	0			BX (interacts with) EA	-0.530794	0	877	0
guanidineidine	phosphate	0.330049	0.0862951	28	0.00035				F017	N-containing compounds					phosphate (interacts with) HI	-0.38463	9.46e-14	349	0										isovaleronitrile (interacts with) BY	-0.368966	0.0488769	29	0			calystegineine_a3 (interacts with) BY	-0.473039	0.0551445	17	0			Fruit_peric_thick (interacts with) Fruit_L_Pt	-0.52354	0	637	0
DGDG.34.0	PW	-0.340674	0.00017096	117	0.00035				F018	N-containing compounds					guanidineidine (interacts with) BY	-0.368132	0.215857	13	0										isovaleronitrile (interacts with) HI	-0.357953	0.0521147	30	0			calystegineine_a3 (interacts with) BM	-0.467492	0.0504375	18	0.00025			Fruit_peric_thick (interacts with) Fruit_W_Pt	-0.508359	0	637	0
Melezitose	BX	0.41149	0.000122732	82	0.0003				F019	Hydroxycinnamate derivatives					l_ascorbate (interacts with) Seed_Width	-0.361405	0.00181399	72	0										isovaleronitrile (interacts with) RED	-0.352208	0.0562843	30	0			calystegineine_a3 (interacts with) FW	-0.465909	0.0513285	18	0			EA (interacts with) BM	-0.462622	0	881	0
calystegine_a3	BM	-0.467492	0.0504375	18	0.00025				F020	N-containing compounds					galacturonate (interacts with) Seed_Width	-0.353539	8.71e-08	217	0										trans-2-hexenal (interacts with) SN_fruit	-0.343186	0.0737887	28	0.0002			calystegineine_a3 (interacts with) SN_plant	-0.413829	0.0877853	18	0			EA (interacts with) BY	-0.398051	0	877	0
trans-2-hexenal	SN_fruit	-0.343186	0.0737887	28	0.0002				F022	Hydroxycinnamate derivatives					arginine (interacts with) SW_fruit	-0.342375	4.81e-05	135	0										trans-2-hexenal (interacts with) PW	-0.341198	0.060319	31	0.0007			calystegineine_b2 (interacts with) FW	-0.323498	7.07e-06	185	0			EA (interacts with) FN	-0.344025	0	874	0
benzaldehyde	Seed_Wt	0.426437	0.0236419	28	0.0002				F023	N-containing compounds					arginine (interacts with) SN_fruit_unit	-0.310306	0.000277985	133	0										2-phenylethanol(interacts with) flowers_plant	-0.329205	0.182212	18	0			calystegineine_a3 (interacts with) Style_width	-0.321429	0.242719	15	0			EA (interacts with) Seed_Wt	-0.334476	0	585	0
asparagine	aspartate	0.604187	0	172	0.0002				F024	Hydroxycinnamate derivatives					galacturonate (interacts with) Seed_Wt	-0.308914	6.59e-06	205	0										isovaleronitrile (interacts with) TY	-0.30901	0.0966034	30	0			calystegineine_a3 (interacts with) Ovary_width	-0.310714	0.259667	15	0			Fruit_peric_thick (interacts with) SN_fruit_unit	-0.306423	3.51e-14	585	0
X2.phenylethanol	BM	0.333296	0.0718878	30	0.00015				F025	Hydroxycinnamate derivatives					histidine (interacts with) Fruit_width	-0.306789	3.71e-08	309	0										hexanal (interacts with) Seed_Wt	0.303854	0.115958	28	5e-05			calystegineine_a3 (interacts with) SN_fruit_unit	0.453044	0.0590167	18	0			TY (interacts with) SW_fruit	0.302157	7.39e-14	587	0
calystegine_a3	cysteine	0.311497	0.0776277	33	0.0001				F026	Hydroxycinnamate derivatives					proline (interacts with) HI	-0.304955	9.03e-11	433	0										benzaldehyde (interacts with) BX	0.306218	0.0998118	30	0			calystegineine_b2 (interacts with) PW	0.471133	5.32e-12	192	0.0001			PW (interacts with) RED	0.303902	0	882	0
hexanal	SN_fruit	-0.38971	0.0403657	28	0.0001				F027	Hydroxycinnamate derivatives					arginine (interacts with) SN_fruit	-0.302097	0.000369462	135	0										trans-2-hexenal (interacts with) Ovary_length	0.315239	0.0897263	30	0			calystegineine_a3 (interacts with) Style_L_W	0.472527	0.0879674	14	0			FW (interacts with) Fruit_W_Pt	0.304329	7.99e-15	623	0
succinate	X2.phenylethanol	0.365584	0.000366052	91	0.0001				F029	Hydroxycinnamate derivatives					galactinol (interacts with) HI	-0.300699	0.34226	12	0										benzaldehyde (interacts with) PW	0.316394	0.0829036	31	0.00055			calystegineine_b2 (interacts with) BX	0.49651	3.21e-13	190	0			FW (interacts with) SN_plant	0.311747	1.71e-14	578	0
calystegine_b2	PW	0.471133	5.32e-12	192	0.0001				F030	Hydroxycinnamate derivatives					galactorinate_l14 (interacts with) inf	0.307198	0.0212786	56	0										b-ionone (interacts with) Anther_length	0.322783	0.0819043	30	0			calystegineine_a3 (interacts with) Ovary_L_W	0.723077	0.0034753	14	0			Fruit_L_W (interacts with) Anther_L_W	0.31341	5.06e-14	551	0
glutamate	trans-2-hexenal	0.307312	0.153748	23	5e-05				F033	Acyl sugars					guanidineidine (interacts with) Style_L_W	0.309091	0.355028	11	0										2-phenylethanol(interacts with) RED	0.326658	0.078095	30	0										HI (interacts with) Fruit_W_Pt	0.316763	4.44e-16	628	0
galactinol	Seed_Wt	-0.50626	0.135409	10	5e-05				F034	Hydroxycinnamate derivatives					guanidineidine (interacts with) FW	0.313187	0.297438	13	0										2-phenylethanol(interacts with) BM	0.333296	0.0718878	30	0.00015										BM (interacts with) Fruit_peric_thick	0.31679	4.44e-16	628	0
hexanal	Seed_Wt	0.303854	0.115958	28	5e-05				F036	Glycoalkaloids					ribose (interacts with) flowers_inf	0.314282	0.165293	21	0										geranylacetone (interacts with) Ovary_L_W	0.337301	0.0683322	30	0										TY (interacts with) Fruit_peric_thick	0.319002	2.22e-16	629	0
galactinol	SN_fruit_unit	0.563636	0.089724	10	5e-05				F037	Glycoalkaloids					proline (interacts with) BX	0.316059	1.6e-11	434	0										6-methyl-5-hepten-2-one (interacts with) flowers_plant	0.349845	0.154692	18	0										Ovary_L_W (interacts with) Style_length	0.323902	7.99e-15	547	0
calystegine_a3	phosphate	0.363971	0.037319	33	5e-05				F039	N-containing compounds					glucose (interacts with) BY	0.318217	2.16e-09	338	0										2-phenylethanol(interacts with) TY	0.359996	0.0506927	30	0										Fruit_width (interacts with) SN_fruit	0.331401	0	595	0
calystegine_a3	Seed_Wt	-0.536959	0.0215765	18	5e-05				F040	Glycoalkaloids					l_ascorbate (interacts with) inf	0.322242	0.307014	12	0										2-phenylethanol(interacts with) BY	0.362606	0.053215	29	0										Style_width (interacts with) Style_length	0.332478	1.33e-15	547	0
glucose	ribose	-0.370852	0.000106451	104	5e-05				F042	Flavonoids					l_ascorbate (interacts with) flowers_inf	0.322809	0.306115	12	0										hexanal (interacts with) Anther_width	0.372636	0.0425614	30	0										Anther_L_W (interacts with) Style_L_W	0.334292	8.88e-16	546	0
fructose	ribose	-0.336849	8.35e-05	131	5e-05				F044	Flavonoids					sucrose (interacts with) BX	0.327043	5.6e-14	502	0										geranylacetone (interacts with) Anther_width	0.374458	0.041481	30	0										Fruit_W_Pt (interacts with) SW_fruit	0.336454	0	595	0
adenosine_5m	glycerate_3p	0.444956	8.05e-08	133	5e-05				F045	Flavonoids					inositol (interacts with) BX	0.331229	1.78e-15	546	0										6-methyl-5-hepten-2-one (interacts with) inf	0.384298	0.115359	18	0										BY (interacts with) Fruit_length	0.337305	0	618	0
octadecanoate	shikimate	0.400428	2.4e-10	232	5e-05				F046	N-containing compounds					glycerol_1p (interacts with) Fruit_L_W	0.34174	9.98e-08	231	0										geranylacetone (interacts with) Ovary_length	0.387362	0.0344403	30	0										RED (interacts with) SN_fruit	0.33848	0	586	0
guanidineidine	F503	1	NA	1	0				F047	polyamines					fructose (interacts with) BX	0.362519	5.78e-13	371	0										trans-2-hexenal (interacts with) EA	0.388389	0.0339242	30	0										Fruit_L_W (interacts with) Fruit_L_Pt	0.341051	0	637	0
calystegine_a3	F503	0.5	0.666667	3	0				F050	Glycoalkaloids					galactose (interacts with) BX	0.408201	2.25e-08	174	0										benzaldehyde (interacts with) Seed_Wt	0.426437	0.0236419	28	0.0002										FW (interacts with) BM	0.3429	0	873	0
guanidineidine	benzaldehyde	0.5	0.666667	3	0				F051	Glycoalkaloids					glucose (interacts with) BX	0.409192	3.11e-15	342	0										benzaldehyde (interacts with) TY	0.431813	0.0171819	30	0										FW (interacts with) SW_plant	0.344494	0	578	0
guanidineidine	cis-3-hexen-1-ol	0.5	0.666667	3	0				F052	Glycoalkaloids					Melezitose (interacts with) BX	0.41149	0.000122732	82	0.0003										cis-3-hexen-1-ol (interacts with) EA	0.435563	0.0161364	30	0										Anther_L_W (interacts with) Style_length	0.345081	0	546	0
guanidineidine	geranylacetone	-0.5	0.666667	3	0				F053	Glycoalkaloids					guanidineidine (interacts with) flowers_plant	0.5	0.666667	3	0										cis-3-hexen-1-ol (interacts with) Ovary_width	0.440761	0.0147749	30	0										RED (interacts with) Fruit_width	0.34662	0	627	0
guanidineidine	6-methyl-5-hepten-2-one	-0.5	0.666667	3	0				F055	unspecified					salicylate (interacts with) flowers_plant	0.51824	0.0192402	20	0										trans-2-hexenal (interacts with) Ovary_width	0.442492	0.0143434	30	0										BM (interacts with) Fruit_length	0.346928	0	628	0
guanidineidine	X2.phenylethanol	0.5	0.666667	3	0				F056	Flavonoids					galactinol (interacts with) SN_fruit_unit	0.563636	0.089724	10	5e-05										benzaldehyde (interacts with) BM	0.442492	0.0143434	30	0										HI (interacts with) SN_fruit	0.356436	0	587	0
guanidineidine	hexanal	-0.5	0.666667	3	0				F057	Glycoalkaloids					salicylate (interacts with) inf	0.566805	0.00916314	20	0										b-ionone (interacts with) Ovary_width	0.45787	0.0109502	30	0										Fruit_W_Pt (interacts with) SN_fruit	0.358862	0	595	0
guanidineidine	3-methylbutanal	0.5	0.666667	3	0				F060	unspecified					guanidineidine (interacts with) inf	1	0	3	0										benzaldehyde (interacts with) FW	0.460888	0.0103705	30	0										FW (interacts with) BY	0.359811	0	873	0
guanidineidine	isovaleronitrile	0.5	0.666667	3	0				F061	Flavonoids																			geranylacetone (interacts with) inf	0.473141	0.0473531	18	0										RED (interacts with) HI	0.360451	0	881	0
guanidineidine	flowers_plant	0.5	0.666667	3	0				F062	N-containing compounds																			geranylacetone (interacts with) flowers_plant	0.486068	0.0408335	18	0										Fruit_length (interacts with) Fruit_L_W	0.366414	0	637	0
shikimate	TAG.60.8	-0.4	0.6	4	0				F063	Glycoalkaloids																			benzaldehyde (interacts with) BY	0.48867	0.00714922	29	0										BX (interacts with) BM	0.36901	0	875	0
F503	TAG.60.8	0.4	0.6	4	0				F066	unspecified																			hexanal (interacts with) Ovary_length	0.56663	0.00109656	30	0										Fruit_width (interacts with) SW_fruit	0.370901	0	595	0
glycerate_3p	guanidineidine	-0.314286	0.544093	6	0				F067	unspecified																			hexanal (interacts with) Ovary_width	0.587987	0.000633183	30	0										Anther_length (interacts with) Ovary_L_W	0.373306	0	547	0
asparagine	guanidineidine	-0.371429	0.468478	6	0				F071	Glycoalkaloids																																	Fruit_width (interacts with) Fruit_peric_thick	0.374303	0	637	0
F503	PC.32.3..2.	0.371429	0.468478	6	0				F074	N-containing compounds																																	RED (interacts with) SW_fruit	0.379893	0	586	0
F503	DAG.36.3..2.	0.392792	0.441113	6	0				F076	unspecified																																	TY (interacts with) Fruit_length	0.380164	0	629	0
F503	PC.32.1..2.	-0.392792	0.441113	6	0				F077	Flavonoids																																	FW (interacts with) HI	0.388172	0	873	0
F503	PE.34.4..2..zwitterion	-0.392792	0.441113	6	0				F078	Flavonoids																																	FW (interacts with) SN_fruit	0.396064	0	585	0
F503	TAG.50.6	-0.394665	0.438739	6	0				F080	Glycoalkaloids																																	HI (interacts with) Fruit_width	0.39652	0	628	0
guanidineidine	F412	-0.357143	0.431611	7	0				F201	Hydroxycinnamate derivatives																																	RED (interacts with) Fruit_length	0.410201	0	627	0
F503	TAG.60.0	0.40584	0.424663	6	0				F202	Hydroxycinnamate derivatives																																	Anther_length (interacts with) Style_width	0.414492	0	550	0
guanidineidine	F615	0.333333	0.419753	8	0				F203	Hydroxycinnamate derivatives																																	Seed_Length (interacts with) Seed_Wt	0.418973	0	587	0
F503	TAG.60.1	0.428571	0.396501	6	0				F204	Hydroxycinnamate derivatives																																	Style_length (interacts with) Style_L_W	0.423312	0	547	0
guanidineidine	F009	0.309091	0.384841	10	0				F205	Flavonoids																																	PW (interacts with) SN_plant	0.432986	0	578	0
guanidineidine	F020	0.309091	0.384841	10	0				F206	others (Phenolics)																																	BX (interacts with) BY	0.441308	0	883	0
guanidineidine	F047	-0.309091	0.384841	10	0				F207	Acyl sugars																																	Fruit_length (interacts with) Fruit_L_Pt	0.442179	0	637	0
guanidineidine	F207	0.309091	0.384841	10	0				F208	Hydroxycinnamate derivatives																																	FW (interacts with) Fruit_peric_thick	0.452122	0	623	0
guanidineidine	F210	0.309091	0.384841	10	0				F209	Hydroxycinnamate derivatives																																	FW (interacts with) TY	0.458984	0	880	0
guanidineidine	F401	0.309091	0.384841	10	0				F210	Acyl sugars																																	FW (interacts with) SW_fruit	0.463552	0	585	0
guanidineidine	F602	0.309091	0.384841	10	0				F211	Hydroxycinnamate derivatives																																	Fruit_length (interacts with) Fruit_peric_thick	0.467094	0	637	0
guanidineidine	F618	-0.309091	0.384841	10	0				F212	Hydroxycinnamate derivatives																																	PW (interacts with) SW_plant	0.472214	0	578	0
salicylate	benzaldehyde	0.309091	0.384841	10	0				F213	Hydroxycinnamate derivatives																																	Ovary_length (interacts with) Style_width	0.47498	0	547	0
guanidineidine	F063	-0.321212	0.365468	10	0				F214	Hydroxycinnamate derivatives																																	Anther_length (interacts with) Anther_L_W	0.487528	0	551	0
guanidineidine	F071	0.321212	0.365468	10	0				F215	N-containing compounds																																	Fruit_length (interacts with) Fruit_width	0.499386	0	637	0
guanidineidine	F213	0.321212	0.365468	10	0				F216	others (Phenolics)																																	Seed_Length (interacts with) Seed_L_W	0.501965	0	626	0
guanidineidine	F228	-0.321212	0.365468	10	0				F217	others (Phenolics)																																	flowers_inf (interacts with) flowers_plant	0.513999	4.44e-16	217	0
guanidineidine	F414	0.321212	0.365468	10	0				F218	N-containing compounds																																	FW (interacts with) RED	0.514483	0	875	0
salicylate	isovaleronitrile	0.321212	0.365468	10	0				F219	others (Phenolics)																																	PW (interacts with) TY	0.534257	0	887	0
guanidineidine	Style_L_W	0.309091	0.355028	11	0				F220	Hydroxycinnamate derivatives																																	Fruit_width (interacts with) Fruit_W_Pt	0.544946	0	637	0
galactinol	F224	-0.300699	0.34226	12	0				F221	N-containing compounds																																	Anther_width (interacts with) Style_width	0.544977	0	549	0
galactinol	HI	-0.300699	0.34226	12	0				F222	unspecified																																	Anther_width (interacts with) Style_length	0.54842	0	546	0
galactinol	inf	-0.866025	0.333333	3	0				F224	Glycoalkaloids																																	Fruit_L_Pt (interacts with) Fruit_W_Pt	0.553638	0	637	0
galactinol	F030	-0.307692	0.330589	12	0				F225	Acyl sugars																																	Ovary_width (interacts with) Style_width	0.558033	0	550	0
galactinol	F405	-0.307692	0.330589	12	0				F226	N-containing compounds																																	Ovary_width (interacts with) Style_length	0.57522	0	547	0
galactinol	F615	0.307692	0.330589	12	0				F227	Glycoalkaloids																																	SW_plant (interacts with) SN_fruit_unit	0.578837	0	578	0
calystegine_a3	phen_amine	-0.485714	0.328723	6	0				F228	Flavonoids																																	Seed_Width (interacts with) Seed_Wt	0.583285	0	587	0
F503	TAG.58.1	0.485714	0.328723	6	0				F229	Glycoalkaloids																																	Anther_width (interacts with) Ovary_length	0.593228	0	546	0
guanidineidine	F003	0.345455	0.328227	10	0				F230	unspecified																																	PW (interacts with) FN	0.607692	0	873	0
calystegine_a3	F078	-0.302198	0.315608	13	0				F231	others (Phenolics)																																	Ovary_length (interacts with) Style_length	0.614738	0	547	0
calystegine_a3	F231	-0.302198	0.315608	13	0				F232	Flavonoids																																	EA (interacts with) HI	0.622359	0	881	0
guanidineidine	F609	0.357576	0.310376	10	0				F233	Hydroxycinnamate derivatives																																	SN_plant (interacts with) SN_fruit_unit	0.632662	0	578	0
galactinol	F009	-0.321678	0.30791	12	0				F234	Flavonoids																																	PW (interacts with) BX	0.634919	0	885	0
galactinol	F016	-0.321678	0.30791	12	0				F235	unspecified																																	Seed_Length (interacts with) Seed_Width	0.646827	0	626	0
calystegine_a3	F036	-0.321678	0.30791	12	0				F236	unspecified																																	PW (interacts with) BY	0.659813	0	875	0
galactinol	F622	-0.321678	0.30791	12	0				F237	Flavonoids																																	Anther_width (interacts with) Ovary_width	0.667355	0	549	0
F503	trans-2-hexenal	0.321678	0.30791	12	0				F238	Glycoalkaloids																																	FW (interacts with) Fruit_length	0.672888	0	623	0
l_ascorbate	inf	0.322242	0.307014	12	0				F239	Glycoalkaloids																																	Anther_length (interacts with) Anther_width	0.674482	0	551	0
l_ascorbate	flowers_inf	0.322809	0.306115	12	0				F240	Glycoalkaloids																																	SN_fruit (interacts with) SW_plant	0.68105	0	578	0
suqalene	cis-3-hexen-1-ol	0.310867	0.301223	13	0				F241	N-containing compounds																																	Anther_length (interacts with) Ovary_width	0.691718	0	550	0
guanidineidine	FW	0.313187	0.297438	13	0				F242	Flavonoids																																	Ovary_width (interacts with) Ovary_length	0.704589	0	547	0
galactinol	F039	-0.328671	0.296904	12	0				F243	N-containing compounds																																	BM (interacts with) SN_plant	0.70523	0	578	0
galactinol	F616	-0.328671	0.296904	12	0				F244	N-containing compounds																																	SN_fruit (interacts with) SN_plant	0.717887	0	578	0
guanidineidine	F234	0.369697	0.29305	10	0				F245	unspecified																																	Anther_length (interacts with) Ovary_length	0.719892	0	547	0
calystegine_a3	F063	-0.324176	0.279882	13	0				F246	Glycoalkaloids																																	FN (interacts with) SN_plant	0.720683	0	578	0
calystegine_a3	F209	-0.324176	0.279882	13	0				F301	N-containing compounds																																	FN (interacts with) SW_plant	0.727111	0	578	0
calystegine_a3	F215	0.324176	0.279882	13	0				F302	Hydroxycinnamate derivatives																																	BY (interacts with) SN_plant	0.727607	0	573	0
galactinol	F304	-0.342657	0.275567	12	0				F303	Hydroxycinnamate derivatives																																	BM (interacts with) SW_plant	0.72999	0	578	0
TAG.60.8	X2.phenylethanol	-0.343258	0.274671	12	0				F304	Hydroxycinnamate derivatives																																	SW_fruit (interacts with) SN_plant	0.731491	0	578	0
calystegine_a3	F023	-0.32967	0.271335	13	0				F305	Hydroxycinnamate derivatives																																	Ovary_length (interacts with) Ovary_L_W	0.74697	0	547	0
calystegine_a3	F026	-0.32967	0.271335	13	0				F306	Hydroxycinnamate derivatives																																	SW_fruit (interacts with) SW_plant	0.751304	0	578	0
calystegine_a3	F062	0.32967	0.271335	13	0				F307	Flavonoids																																	BY (interacts with) SW_plant	0.752998	0	573	0
suqalene	b-ionone	0.330124	0.270636	13	0				F308	Hydroxycinnamate derivatives																																	PW (interacts with) BM	0.75886	0	887	0
F503	TAG.48.4..1.	-0.540899	0.267778	6	0				F401	Hydroxycinnamate derivatives																																	RED (interacts with) SN_plant	0.764663	0	576	0
F503	TAG.56.1	0.542857	0.265703	6	0				F402	unspecified																																	TY (interacts with) SN_plant	0.765368	0	578	0
TAG.60.8	benzaldehyde	-0.350263	0.264344	12	0				F403	Flavonoids																																	RED (interacts with) SW_plant	0.766907	0	576	0
calystegine_a3	salicylate	-0.393939	0.259998	10	0				F404	Glycoalkaloids																																	Anther_length (interacts with) Style_length	0.767053	0	547	0
guanidineidine	F212	-0.393939	0.259998	10	0				F405	Flavonoids																																	RED (interacts with) BM	0.782299	0	881	0
guanidineidine	F409	0.393939	0.259998	10	0				F407	Glycoalkaloids																																	FW (interacts with) Fruit_width	0.782406	0	623	0
galactinol	raffinose	0.310714	0.259667	15	0				F408	unspecified																																	TY (interacts with) SW_plant	0.784	0	578	0
calystegine_a3	Ovary_width	-0.310714	0.259667	15	0				F409	N-containing compounds																																	RED (interacts with) FN	0.798851	0	874	0
suqalene	isovaleronitrile	-0.340659	0.254706	13	0				F410	unspecified																																	SW_fruit (interacts with) SN_fruit_unit	0.802061	0	585	0
calystegine_a3	F030	-0.346154	0.246625	13	0				F411	Flavonoids																																	RED (interacts with) BY	0.817369	0	877	0
calystegine_a3	F233	0.346154	0.246625	13	0				F412	N-containing compounds																																	SN_fruit (interacts with) SN_fruit_unit	0.884904	0	585	0
calystegine_a3	F240	-0.346154	0.246625	13	0				F413	unspecified																																	FN (interacts with) BM	0.898615	0	873	0
calystegine_a3	F502	-0.346154	0.246625	13	0				F414	unspecified																																	FN (interacts with) BY	0.903384	0	873	0
calystegine_a3	F610	0.346154	0.246625	13	0				F502	Flavonoids																																	inf (interacts with) flowers_plant	0.908008	0	217	0
galactinol	F403	-0.363636	0.245265	12	0				F503	Flavonoids																																	TY (interacts with) FN	0.908909	0	880	0
guanidineidine	F306	0.406061	0.244282	10	0				F601	Acyl sugars																																	TY (interacts with) RED	0.918266	0	889	0
calystegine_a3	Style_width	-0.321429	0.242719	15	0				F602	Hydroxycinnamate derivatives																																	TY (interacts with) BM	0.935393	0	887	0
galactinol	F206	-0.370629	0.235621	12	0				F603	Hydroxycinnamate derivatives																																	TY (interacts with) BY	0.950735	0	883	0
galactinol	F607	-0.370629	0.235621	12	0				F604	N-containing compounds																																	SN_fruit (interacts with) SW_fruit	0.951584	0	595	0
guanidineidine	F018	0.418182	0.229113	10	0				F605	others (Phenolics)																																	BM (interacts with) BY	0.955514	0	875	0
guanidineidine	F067	0.418182	0.229113	10	0				F606	others (Phenolics)																																	SN_plant (interacts with) SW_plant	0.979554	0	578	0
guanidineidine	F220	-0.418182	0.229113	10	0				F607	unspecified
guanidineidine	F226	-0.418182	0.229113	10	0				F609	N-containing compounds
guanidineidine	F623	-0.418182	0.229113	10	0				F610	others (Phenolics)
galactinol	F027	-0.377622	0.226206	12	0				F611	others (Phenolics)
galactinol	F066	-0.377622	0.226206	12	0				F612	Hydroxycinnamate derivatives
galactinol	serine	-0.30031	0.22596	18	0				F613	unspecified
calystegine_a3	F025	-0.362637	0.223316	13	0				F614	unspecified
calystegine_a3	F301	-0.362637	0.223316	13	0				F615	Flavonoids
calystegine_a3	F622	0.362637	0.223316	13	0				F616	N-containing compounds
calystegine_a3	F220	-0.368132	0.215857	13	0				F617	unspecified
guanidineidine	BY	-0.368132	0.215857	13	0				F618	others (Phenolics)
calystegine_b2	isovaleronitrile	0.373626	0.208554	13	0				F619	Hydroxycinnamate derivatives
galactose	geranylacetone	0.332353	0.2085	16	0				F620	N-containing compounds
galactinol	F053	0.391608	0.208063	12	0				F621	Hydroxycinnamate derivatives
galactinol	F232	0.391608	0.208063	12	0				F622	others (Phenolics)
F503	PE.38.3..1..zwitterion	0.6	0.208	6	0				F623	others (Phenolics)
F503	TAG.58.2..2.	0.6	0.208	6	0				F624	Glycoalkaloids
TAG.60.8	6-methyl-5-hepten-2-one	-0.392295	0.207197	12	0				F625	unspecified
galactinol	sucrose	0.312693	0.206454	18	0				F626	unspecified
guanidineidine	F231	-0.442424	0.200423	10	0				F627	unspecified
salicylate	F503	0.442424	0.200423	10	0				F629	N-containing compounds
guanidineidine	F612	-0.442424	0.200423	10	0				F630	unspecified
galactinol	saccharate_6	-0.316821	0.200205	18	0
glutamine	3-methylbutanal	0.367033	0.196739	14	0
galactose	benzaldehyde	0.341176	0.195933	16	0
calystegine_a3	F225	-0.384615	0.194413	13	0
calystegine_a3	F228	-0.384615	0.194413	13	0
arginine	guanidineidine	0.333333	0.191058	17	0
galactinol	F242	-0.405594	0.190836	12	0
galactinol	F625	-0.405594	0.190836	12	0
TAG.60.8	cis-3-hexen-1-ol	-0.406305	0.189985	12	0
galactinol	F227	-0.427273	0.189944	11	0
calystegine_a3	F402	-0.39011	0.187574	13	0
guanidineidine	F244	-0.454545	0.186905	10	0
guanidineidine	BX	-0.393941	0.182897	13	0
guanidineidine	raffinose	0.412587	0.182564	12	0
X2.phenylethanol	flowers_plant	-0.329205	0.182212	18	0
xylose	hexanal	-0.306494	0.176594	21	0
Maleate	TAG.60.8	-0.356934	0.174739	16	0
galactinol	F051	0.41958	0.174519	12	0
guanidineidine	F630	-0.466667	0.173939	10	0
calystegine_a3	F213	-0.406593	0.167978	13	0
ribose	flowers_inf	0.314282	0.165293	21	0
guanidineidine	pyruv	-0.352941	0.164658	17	0
glutamate	geranylacetone	0.300469	0.163596	23	0
galactorinate_l14	X2.phenylethanol	0.343653	0.162629	18	0
nico_amid	b-ionone	0.39471	0.162514	14	0
calystegine_a3	F071	-0.412088	0.161751	13	0
calystegine_a3	F239	-0.412088	0.161751	13	0
glutamate	isovaleronitrile	0.302372	0.160815	23	0
F503	TAG.56.2..2.	0.657143	0.156175	6	0
calystegine_a3	F052	-0.417582	0.155675	13	0
6-methyl-5-hepten-2-one	flowers_plant	0.349845	0.154692	18	0
galactinol	F020	-0.440559	0.151735	12	0
galactinol	F078	-0.440559	0.151735	12	0
histidine	isovaleronitrile	0.309289	0.150983	23	0
calystegine_a3	F015	-0.423077	0.149749	13	0
calystegine_b2	6-methyl-5-hepten-2-one	-0.423077	0.149749	13	0
guanidineidine	F033	0.490909	0.149656	10	0
galactorinate_l14	hexanal	0.353973	0.149551	18	0
guanidineidine	F061	0.607143	0.148231	7	0
calystegine_a3	F022	-0.428571	0.143971	13	0
calystegine_a3	F611	-0.428571	0.143971	13	0
guanidineidine	xylose	0.370098	0.143675	17	0
galactinol	glycine	0.360165	0.142062	18	0
galactinol	malate	0.360165	0.142062	18	0
guanidineidine	phen_amine	0.472727	0.141999	11	0
F503	MGDG.36.2..1.	0.676123	0.140357	6	0
galactinol	F306	0.533333	0.139227	9	0
calystegine_a3	F302	-0.434066	0.138342	13	0
guanidineidine	F610	0.50303	0.138334	10	0
salicylate	6-methyl-5-hepten-2-one	0.50303	0.138334	10	0
galactinol	F606	-0.454545	0.137658	12	0
F033	PE.34.3..2..zwitterion	0.313043	0.136367	24	0
galactinol	putrescine	-0.366357	0.134837	18	0
guanidineidine	F236	-0.515152	0.127553	10	0
guanidineidine	F606	0.515152	0.127553	10	0
calystegine_b2	3-methylbutanal	0.445055	0.127524	13	0
xylose	isovaleronitrile	0.344156	0.126598	21	0
phen_amine	X2.phenylethanol	0.4	0.12475	16	0
galactinol	F017	-0.468531	0.124455	12	0
glutamate	b-ionone	0.331353	0.122466	23	0
calystegine_a3	F404	-0.450549	0.122332	13	0
guanidineidine	proline	0.392157	0.1195	17	0
guanidineidine	serine	0.302135	0.118139	28	0
calystegine_a3	F219	0.456044	0.117283	13	0
galactinol	histidine	-0.382869	0.116832	18	0
6-methyl-5-hepten-2-one	inf	0.384298	0.115359	18	0
F503	TAG.56.7..2.	0.316923	0.114681	26	0
F503	DGDG.34.4..3.	0.318974	0.112224	26	0
galactinol	F213	-0.482517	0.112109	12	0
calystegine_a3	pyruv	-0.714286	0.110787	6	0
histidine	b-ionone	-0.34208	0.110109	23	0
pyruv	cis-3-hexen-1-ol	-0.352443	0.107678	22	0
calystegine_a3	F307	-0.467033	0.107609	13	0
guanidineidine	histidine	0.352908	0.107182	22	0
galactinol	threonate	-0.393189	0.106485	18	0
galactinol	F610	-0.48951	0.106252	12	0
galactinol	proline	-0.395253	0.104497	18	0
calystegine_a3	F053	-0.472527	0.102981	13	0
TAG.60.8	trans-2-hexenal	-0.493871	0.102705	12	0
adenosine_5m	geranylacetone	0.366353	0.102384	21	0
TAG.60.8	geranylacetone	-0.497374	0.0999139	12	0
benzaldehyde	BX	0.306218	0.0998118	30	0
nico_amid	F503	0.336923	0.0995725	25	0
guanidineidine	F303	0.583333	0.0991858	9	0
galactorinate_l14	6-methyl-5-hepten-2-one	0.401445	0.0986919	18	0
guanidineidine	F037	0.551515	0.0984012	10	0
guanidineidine	F224	0.551515	0.0984012	10	0
guanidineidine	F622	0.551515	0.0984012	10	0
galactose	l_ascorbate	-0.324786	0.0983425	27	0
isovaleronitrile	TY	-0.30901	0.0966034	30	0
galactinol	glucose_6p	-0.416667	0.0961571	17	0
guanidineidine	shikimate	-0.527273	0.0955652	11	0
calystegine_a3	F040	0.503497	0.0951574	12	0
F412	b-ionone	0.349915	0.0937022	24	0
galactinol	F024	-0.51049	0.0899137	12	0
galactinol	F307	-0.51049	0.0899137	12	0
calystegine_a3	F229	-0.489011	0.0899131	13	0
calystegine_a3	F409	0.489011	0.0899131	13	0
calystegine_a3	F630	-0.489011	0.0899131	13	0
trans-2-hexenal	Ovary_length	0.315239	0.0897263	30	0
guanidineidine	F235	-0.563636	0.089724	10	0
guanidineidine	F245	-0.563636	0.089724	10	0
calystegine_a3	Style_L_W	0.472527	0.0879674	14	0
calystegine_a3	SN_plant	-0.413829	0.0877853	18	0
adenosine_5m	hexanal	0.381818	0.0876405	21	0
calystegine_a3	serine	0.302139	0.0874635	33	0
F503	TAG.60.2	0.307551	0.0868345	32	0
F503	TAG.52.4	-0.308284	0.0860468	32	0
calystegine_a3	F601	-0.494505	0.0858235	13	0
galactinol	F204	-0.517483	0.0848688	12	0
calystegine_a3	octadecanoate	0.305147	0.0842031	33	0
benzaldehyde	flowers_inf	-0.418221	0.0841358	18	0
F033	TAG.60.1	-0.36087	0.0831946	24	0
F503	DAG.36.4	-0.311584	0.0825694	32	0
F033	DGDG.32.3..1.	0.361895	0.0822589	24	0
F503	PE.34.1..1.	-0.312065	0.0820716	32	0
b-ionone	Anther_length	0.322783	0.0819043	30	0
X2.phenylethanol	RED	0.326658	0.078095	30	0
calystegine_b2	X2.phenylethanol	-0.505495	0.0780333	13	0
glycine	guanidineidine	0.338807	0.0777919	28	0
galactinol	F061	-0.554545	0.0766523	11	0
F503	TAG.54.6	-0.317815	0.076297	32	0
galactinol	maltitol	0.428277	0.076201	18	0
galactorinate_l14	F503	-0.303641	0.0761853	35	0
calystegine_b2	F503	0.303922	0.0759012	35	0
galactinol	F209	-0.531469	0.0753623	12	0
galactinol	F413	-0.531469	0.0753623	12	0
glutamine	benzaldehyde	0.49011	0.0752201	14	0
guanidineidine	F007	0.587879	0.0738777	10	0
guanidineidine	F211	-0.587879	0.0738777	10	0
guanidineidine	F214	0.587879	0.0738777	10	0
F503	MGDG.36.4	-0.320748	0.073476	32	0
calystegine_a3	glutamine	0.351038	0.0725957	27	0
F503	DGDG.32.2..2.	-0.771429	0.0723965	6	0
F503	PE.34.3..1..zwitterion	-0.324413	0.0700643	32	0
nico_amid	isovaleronitrile	0.498901	0.0693635	14	0
F503	TAG.60.3	-0.325513	0.0690652	32	0
F503	TAG.48.4..2.	0.777542	0.0687269	6	0
geranylacetone	Ovary_L_W	0.337301	0.0683322	30	0
calystegine_a3	leucine	0.322193	0.06746	33	0
F503	DGDG.36.5	-0.327346	0.0674248	32	0
calystegine_a3	F051	-0.521978	0.0672917	13	0
guanidineidine	F227	0.6	0.066688	10	0
F503	TAG.54.2	0.328812	0.0661345	32	0
galacturonate	TAG.60.8	0.309852	0.0659071	36	0
F409	geranylacetone	0.329759	0.0653118	32	0
F503	DGDG.34.2	-0.331012	0.0642353	32	0
calystegine_a3	F050	-0.527473	0.0639549	13	0
nico_amid	3-methylbutanal	0.507692	0.0638392	14	0
F503	PE.36.6.zwitterion	-0.332845	0.0626856	32	0
F503	DGDG.36.2	-0.333578	0.0620739	32	0
F412	geranylacetone	0.386606	0.0620159	24	0
F412	trans-2-hexenal	0.387826	0.0611263	24	0
calystegine_a3	F411	-0.581818	0.0604199	11	0
guanidineidine	F012	0.612121	0.0599721	10	0
calystegine_a3	F017	0.612121	0.0599721	10	0
calystegine_a3	SN_fruit_unit	0.453044	0.0590167	18	0
galactinol	F602	-0.559441	0.0585895	12	0
isovaleronitrile	RED	-0.352208	0.0562843	30	0
calystegine_a3	BY	-0.473039	0.0551445	17	0
galactinol	F215	-0.566434	0.0548421	12	0
calystegine_a3	F238	-0.543956	0.0546465	13	0
galactinol	homoserine	-0.4613	0.0539905	18	0
fructose_6p	guanidineidine	0.368363	0.0537594	28	0
X2.phenylethanol	BY	0.362606	0.053215	29	0
guanidineidine	F411	0.75	0.0521814	7	0
isovaleronitrile	HI	-0.357953	0.0521147	30	0
calystegine_a3	FW	-0.465909	0.0513285	18	0
F033	PE.38.3..2..zwitterion	0.402609	0.0511125	24	0
F503	DGDG.32.2..1.	-0.347874	0.0510568	32	0
X2.phenylethanol	TY	0.359996	0.0506927	30	0
isovaleronitrile	BY	-0.368966	0.0488769	29	0
guanidineidine	F611	0.636364	0.0479117	10	0
geranylacetone	inf	0.473141	0.0473531	18	0
galactorinate_l14	trans-2-hexenal	0.473684	0.0470641	18	0
raffinose	isovaleronitrile	-0.521429	0.0462192	15	0
F503	TAG.56.6..1.	-0.357038	0.0448537	32	0
galactinol	glycerol_1p	0.479876	0.0438646	18	0
calystegine_a3	SW_plant	-0.48194	0.0428358	18	0
hexanal	Anther_width	0.372636	0.0425614	30	0
F033	PE.36.5.zwitterion	0.418261	0.0419519	24	0
calystegine_a3	FN	-0.484004	0.0418255	18	0
fumarate	guanidineidine	0.387521	0.0416027	28	0
glucose_6p	guanidineidine	0.387521	0.0416027	28	0
geranylacetone	Anther_width	0.374458	0.041481	30	0
F503	TAG.54.5	-0.362537	0.0414315	32	0
geranylacetone	flowers_plant	0.486068	0.0408335	18	0
calystegine_a3	glutamate	0.361297	0.0388445	33	0
F042	TAG.60.8	0.300655	0.0378569	48	0
nico_amid	hexanal	0.56044	0.0371045	14	0
galactinol	F063	0.608392	0.035806	12	0
guanidineidine	Anther_width	-0.636364	0.035287	11	0
F037	TAG.60.8	0.304729	0.0352087	48	0
guanidineidine	inositol	0.400657	0.0346141	28	0
geranylacetone	Ovary_length	0.387362	0.0344403	30	0
TAG.52.7..1.	TAG.60.8	0.306577	0.0340595	48	0
trans-2-hexenal	EA	0.388389	0.0339242	30	0
calystegine_a3	threonate	0.370989	0.0335442	33	0
TAG.52.5	TAG.60.8	0.30913	0.0325222	48	0
geranylacetone	Anther_L_W	-0.39248	0.0319305	30	0
calystegine_a3	valine	0.448617	0.0317834	23	0
Rhamnose	F503	-0.327998	0.0317741	43	0
F303	TAG.60.8	0.311466	0.0311665	48	0
galactinol	glutarate_2o	-0.508772	0.0310685	18	0
adenosine_5m	trans-2-hexenal	0.471429	0.0309781	21	0
F503	TAG.52.3	-0.383065	0.0304616	32	0
MGDG.34.6	TAG.60.8	0.31277	0.0304305	48	0
F033	PC.32.1..2.	-0.442764	0.0302563	24	0
galactinol	phenylalanine	-0.5129	0.0295066	18	0
guanidineidine	F209	-0.684848	0.0288828	10	0
galactinol	F613	-0.654545	0.0288646	11	0
galactinol	phen_amine	0.514964	0.0287488	18	0
F413	TAG.60.8	0.31641	0.0284517	48	0
adenosine_5m	b-ionone	0.478205	0.0283259	21	0
galactinol	gluconate	-0.55	0.027294	16	0
suqalene	X2.phenylethanol	-0.60989	0.0268778	13	0
F003	TAG.60.8	0.320104	0.0265541	48	0
F027	TAG.60.8	0.320376	0.0264188	48	0
F204	TAG.60.8	0.32043	0.0263919	48	0
guanidineidine	threonate	0.420909	0.0257162	28	0
calystegine_a3	F226	-0.615385	0.0251671	13	0
calystegine_a3	F623	-0.615385	0.0251671	13	0
xylose	b-ionone	-0.489266	0.0243859	21	0
galactinol	glutamine	-0.643357	0.0240032	12	0
DGDG.38.5	TAG.60.8	0.325592	0.0239315	48	0
F024	TAG.60.8	0.32657	0.0234877	48	0
nico_amid	cis-3-hexen-1-ol	0.6	0.0233084	14	0
TAG.52.7..2.	TAG.60.8	0.327222	0.0231957	48	0
citramalate	guanidineidine	-0.471344	0.023185	23	0
adenosine_5m	cis-3-hexen-1-ol	0.493667	0.022945	21	0
guanidineidine	succinate	0.428571	0.0228786	28	0
galactinol	F205	-0.65035	0.0220342	12	0
galactinol	F222	-0.65035	0.0220342	12	0
galactinol	F614	-0.65035	0.0220342	12	0
galactinol	F620	-0.65035	0.0220342	12	0
galactorinate_l14	inf	0.307198	0.0212786	56	0
phen_amine	benzaldehyde	0.570588	0.0209907	16	0
F607	TAG.60.8	0.333089	0.0207022	48	0
F078	TAG.60.8	0.333143	0.0206802	48	0
Melezitose	F412	0.344137	0.020625	45	0
calystegine_a3	F042	-0.631868	0.020516	13	0
pyruv	hexanal	-0.490683	0.0204133	22	0
salicylate	flowers_plant	0.51824	0.0192402	20	0
F615	TAG.60.8	-0.338033	0.0187802	48	0
guanidineidine	F060	0.721212	0.0185732	10	0
guanidineidine	F410	0.721212	0.0185732	10	0
erythritol	galactinol	0.547988	0.0185541	18	0
galactinol	uracil	-0.547988	0.0185541	18	0
galactinol	F033	-0.664336	0.0184527	12	0
shikimate	F503	-0.355039	0.0180358	44	0
b_alanine	galactinol	-0.550052	0.0180276	18	0
F412	DAG.34.3	0.302501	0.0178101	61	0
glycerol_1p	guanidineidine	0.501976	0.0172898	22	0
benzaldehyde	TY	0.431813	0.0171819	30	0
calystegine_a3	glycine	0.412433	0.0170718	33	0
a_tocopherol	galactinol	0.55418	0.0170099	18	0
X2.phenylethanol	flowers_inf	-0.554868	0.0168447	18	0
F014	TAG.60.8	0.343574	0.0168075	48	0
TAG.56.4	TAG.60.8	0.343574	0.0168075	48	0
cis-3-hexen-1-ol	EA	0.435563	0.0161364	30	0
F412	DAG.36.5	0.307932	0.0157674	61	0
F412	DGDG.32.0	0.308408	0.0155984	61	0
calystegine_a3	F211	-0.653846	0.0153485	13	0
nico_amid	ribose	-0.305012	0.0150696	63	0
F412	TAG.48.1	0.310153	0.0149918	61	0
TAG.54.8	TAG.60.8	0.349279	0.0149633	48	0
guanidineidine	F242	0.809524	0.0149027	8	0
guanidineidine	F405	0.809524	0.0149027	8	0
cis-3-hexen-1-ol	Ovary_width	0.440761	0.0147749	30	0
benzaldehyde	BM	0.442492	0.0143434	30	0
trans-2-hexenal	Ovary_width	0.442492	0.0143434	30	0
l_ascorbate	nico_amid	-0.389271	0.0143101	39	0
calystegine_a3	glutarate_2o	-0.6	0.0140071	16	0
F410	TAG.60.8	-0.357265	0.0126727	48	0
calystegine_a3	proline	0.511858	0.0125336	23	0
F412	TAG.48.0	0.319461	0.0120872	61	0
adenosine_5m	guanidineidine	0.593137	0.0120851	17	0
F067	TAG.60.8	-0.360525	0.011828	48	0
calystegine_a3	F625	-0.675824	0.0112252	13	0
b-ionone	Ovary_width	0.45787	0.0109502	30	0
benzaldehyde	FW	0.460888	0.0103705	30	0
phen_amine	6-methyl-5-hepten-2-one	0.620588	0.0103135	16	0
Rhamnose	geranylacetone	-0.319597	0.0100448	64	0
TAG.54.4	3-methylbutanal	-0.300074	0.00989955	73	0
DAG.36.2	isovaleronitrile	0.300197	0.00986771	73	0
calystegine_a3	galacturonate	0.498803	0.00949092	26	0
F411	TAG.60.8	-0.37101	0.00942993	48	0
TAG.54.3	isovaleronitrile	-0.30245	0.0093021	73	0
salicylate	inf	0.566805	0.00916314	20	0
TAG.54.3	3-methylbutanal	-0.303344	0.00908539	73	0
DGDG.32.1..1.	TAG.60.8	0.373998	0.00882857	48	0
TAG.52.4	geranylacetone	-0.30717	0.00820775	73	0
TAG.56.6..1.	3-methylbutanal	-0.309268	0.00775872	73	0
calystegine_a3	F626	0.754545	0.00728204	11	0
galactinol	succinate	0.609907	0.00719666	18	0
benzaldehyde	BY	0.48867	0.00714922	29	0
TAG.50.3..1.	TAG.60.8	0.383778	0.00708607	48	0
TAG.56.6..1.	trans-2-hexenal	-0.313372	0.00694236	73	0
DGDG.32.1..2.	isovaleronitrile	0.313557	0.00690738	73	0
PE.38.2	hexanal	0.313896	0.00684365	73	0
F503	DGDG.36.4	-0.469208	0.00674688	32	0
F503	PC.32.2..2.	-0.469639	0.00668967	32	0
calystegine_a3	F029	-0.708791	0.00668178	13	0
galactinol	F218	-0.734266	0.00654349	12	0
calystegine_a3	TY	-0.616099	0.00647797	18	0
TAG.56.7..1.	isovaleronitrile	-0.316241	0.00641733	73	0
TAG.56.6..1.	geranylacetone	-0.316827	0.00631447	73	0
MGDG.32.0	isovaleronitrile	0.318185	0.00608183	73	0
F215	TAG.60.8	0.390677	0.00604397	48	0
citramalate	galactinol	-0.622291	0.00581855	18	0
galactinol	F226	-0.741259	0.00580115	12	0
galactinol	F623	-0.741259	0.00580115	12	0
TAG.54.6	geranylacetone	-0.321424	0.00555695	73	0
TAG.54.8	isovaleronitrile	-0.323738	0.00520693	73	0
salicylate	F626	0.308514	0.00507599	81	0
F503	PC.38.5	0.942857	0.00480466	6	0
calystegine_a3	gluconate	0.481952	0.00451044	33	0
TAG.54.9	TAG.60.8	0.403336	0.00447497	48	0
TAG.50.4..1.	TAG.60.8	0.40339	0.00446909	48	0
F412	TAG.50.0	0.360444	0.00432382	61	0
salicylate	F218	0.306213	0.00413905	86	0
salicylate	F614	0.308326	0.00387486	86	0
benzaldehyde	EA	-0.514353	0.00363906	30	0
TAG.54.6	isovaleronitrile	-0.337529	0.00349697	73	0
calystegine_a3	Ovary_L_W	0.723077	0.0034753	14	0
PC.32.3..1.	isovaleronitrile	-0.339165	0.00333177	73	0
TAG.54.7	isovaleronitrile	-0.340645	0.0031882	73	0
a_tocopherol	hexanal	-0.3143	0.00302968	87	0
TAG.56.7..1.	3-methylbutanal	-0.346878	0.0026426	73	0
PE.38.2	cis-3-hexen-1-ol	0.347125	0.00262283	73	0
calystegine_a3	maltitol	0.507019	0.00260123	33	0
MGDG.36.1	6-methyl-5-hepten-2-one	0.349079	0.00247086	73	0
TAG.56.4	isovaleronitrile	-0.353141	0.00218	73	0
F033	DGDG.34.3..2.	0.594783	0.00217314	24	0
calystegine_a3	homoserine	0.51504	0.00216188	33	0
F236	3-methylbutanal	0.303654	0.0021318	100	0
F245	3-methylbutanal	0.300767	0.00212904	102	0
F029	b-ionone	0.300358	0.00205201	103	0
F238	geranylacetone	-0.301368	0.00197825	103	0
F225	3-methylbutanal	-0.301487	0.00196971	103	0
F217	b-ionone	0.30178	0.00194887	103	0
F017	hexanal	0.305137	0.0019172	101	0
F239	geranylacetone	-0.302367	0.00190765	103	0
F242	geranylacetone	0.303941	0.00189865	102	0
F617	cis-3-hexen-1-ol	-0.302685	0.0018857	103	0
F229	geranylacetone	-0.310542	0.00185771	98	0
F245	6-methyl-5-hepten-2-one	0.304675	0.00184868	102	0
l_ascorbate	Seed_Width	-0.361405	0.00181399	72	0
F017	geranylacetone	0.307474	0.0017615	101	0
galactinol	nico_amid	0.717647	0.00174753	16	0
l_ascorbate	salicylate	0.518411	0.0016847	34	0
F402	PE.36.5.zwitterion	0.300447	0.00166472	107	0
F007	X2.phenylethanol	-0.312264	0.00165176	99	0
Rhamnose	benzaldehyde	-0.386172	0.00162312	64	0
F236	cis-3-hexen-1-ol	0.31136	0.00161477	100	0
salicylate	F612	-0.336157	0.00155401	86	0
F052	geranylacetone	-0.308452	0.00152488	103	0
F603	geranylacetone	-0.308562	0.00151866	103	0
F221	6-methyl-5-hepten-2-one	-0.308945	0.00149712	103	0
butirate	galactinol	-0.692466	0.00144761	18	0
F242	6-methyl-5-hepten-2-one	0.311794	0.00142234	102	0
F057	geranylacetone	0.312067	0.00140797	102	0
F602	cis-3-hexen-1-ol	-0.310686	0.00140282	103	0
F215	geranylacetone	-0.311911	0.00133971	103	0
TAG.50.5	TAG.60.8	0.449841	0.0013375	48	0
F217	X2.phenylethanol	-0.31207	0.00133175	103	0
F204	X2.phenylethanol	-0.312498	0.00131042	103	0
calystegine_a3	RED	-0.698658	0.00125753	18	0
glutamate	3-methylbutanal	0.632411	0.00120417	23	0
F216	3-methylbutanal	0.315128	0.00118616	103	0
F077	X2.phenylethanol	0.323785	0.00114492	98	0
F017	6-methyl-5-hepten-2-one	0.319534	0.00112541	101	0
F003	geranylacetone	-0.316667	0.00111849	103	0
hexanal	Ovary_length	0.56663	0.00109656	30	0
F213	b-ionone	0.318403	0.00104639	103	0
F615	6-methyl-5-hepten-2-one	0.31956	0.00100073	103	0
TAG.56.5..1.	3-methylbutanal	-0.377484	0.000993839	73	0
benzaldehyde	b-ionone	0.316792	0.000992919	105	0
F225	geranylacetone	-0.32072	0.0009568	103	0
F203	cis-3-hexen-1-ol	0.321032	0.000945279	103	0
F307	6-methyl-5-hepten-2-one	-0.321087	0.000943265	103	0
isovaleronitrile	FW	-0.575053	0.000886959	30	0
trans-2-hexenal	isovaleronitrile	0.320112	0.000871719	105	0
DGDG.34.0	isovaleronitrile	0.381371	0.000871691	73	0
F244	6-methyl-5-hepten-2-one	0.324664	0.000870956	102	0
suqalene	F020	0.310999	0.00084522	112	0
F231	geranylacetone	-0.324915	0.000812141	103	0
F307	geranylacetone	-0.325871	0.000782124	103	0
F235	cis-3-hexen-1-ol	0.327593	0.00077661	102	0
alanine	F503	0.329726	0.000759513	101	0
F055	6-methyl-5-hepten-2-one	-0.327539	0.000732131	103	0
F402	DGDG.34.3..2.	0.322557	0.00070299	107	0
F404	geranylacetone	-0.328748	0.000697752	103	0
geranylacetone	3-methylbutanal	0.325727	0.000697083	105	0
PC.38.5	BX	0.305647	0.000686882	120	0
F604	X2.phenylethanol	-0.329285	0.000682954	103	0
F617	hexanal	-0.33069	0.000645606	103	0
hexanal	Ovary_width	0.587987	0.000633183	30	0
F612	benzaldehyde	-0.331393	0.000627631	103	0
suqalene	F029	0.318311	0.000625505	112	0
TAG.60.4	TAG.60.8	0.476136	0.00062456	48	0
F214	X2.phenylethanol	0.331537	0.000624014	103	0
TAG.52.6..1.	TAG.60.8	0.480102	0.000553819	48	0
F034	geranylacetone	-0.337661	0.000486484	103	0
calystegine_a3	glucose_6p	0.574532	0.000471069	33	0
salicylate	F601	0.36931	0.000466498	86	0
F607	3-methylbutanal	-0.342563	0.0004539	101	0
TAG.56.5..1.	TAG.60.8	0.488741	0.000424085	48	0
F217	6-methyl-5-hepten-2-one	0.341762	0.000410589	103	0
benzaldehyde	isovaleronitrile	0.340576	0.000377993	105	0
arginine	SN_fruit	-0.302097	0.000369462	135	0
F063	3-methylbutanal	0.351058	0.000367044	99	0
F615	X2.phenylethanol	-0.345106	0.000356936	103	0
calystegine_a3	methionine	0.586898	0.000330574	33	0
F243	6-methyl-5-hepten-2-one	-0.350822	0.000322081	101	0
trans-2-hexenal	b-ionone	0.345137	0.000311286	105	0
phen_amine	suqalene	0.329458	0.00030465	116	0
F245	cis-3-hexen-1-ol	0.350511	0.000304266	102	0
arginine	SN_fruit_unit	-0.310306	0.000277985	133	0
trans-2-hexenal	3-methylbutanal	0.347802	0.000277511	105	0
F061	PC.34.1..2.	0.366832	0.000276244	94	0
F244	cis-3-hexen-1-ol	0.353361	0.00026943	102	0
F228	6-methyl-5-hepten-2-one	-0.352135	0.000264573	103	0
F015	trans-2-hexenal	0.353523	0.000249173	103	0
F401	6-methyl-5-hepten-2-one	-0.3537	0.000247273	103	0
F061	PE.34.1..2.	0.369591	0.000246298	94	0
hexanal	3-methylbutanal	0.354209	0.000209684	105	0
F078	6-methyl-5-hepten-2-one	-0.362761	0.000166012	103	0
F615	geranylacetone	0.363196	0.000162819	103	0
geranylacetone	isovaleronitrile	0.360887	0.000155569	105	0
MGDG.34.0	isovaleronitrile	0.429224	0.000151156	73	0
F007	F503	-0.305942	0.000147973	149	0
TAG.58.4	TAG.60.8	0.520903	0.000147177	48	0
F221	cis-3-hexen-1-ol	-0.366286	0.000141713	103	0
F061	PE.36.1	0.383139	0.000138132	94	0
hexanal	isovaleronitrile	0.364058	0.000134702	105	0
threonate	geranylacetone	-0.391729	0.000134487	90	0
calystegine_b2	glycerate_3p	0.410672	0.000126993	82	0
cis-3-hexen-1-ol	isovaleronitrile	0.365536	0.000125889	105	0
F240	6-methyl-5-hepten-2-one	-0.370317	0.000117993	103	0
citramalate	salicylate	0.301561	0.000112067	159	0
cis-3-hexen-1-ol	3-methylbutanal	0.368786	0.000108361	105	0
suqalene	F621	0.360184	9.59e-05	112	0
F017	cis-3-hexen-1-ol	0.379931	8.9e-05	101	0
F078	geranylacetone	-0.377665	8.4e-05	103	0
l_ascorbate	Seed_Length	-0.447355	8.16e-05	72	0
benzaldehyde	hexanal	0.376208	7.65e-05	105	0
salicylate	trehalose	0.31031	7.25e-05	158	0
suqalene	trehalose	0.30394	7.22e-05	165	0
6-methyl-5-hepten-2-one	isovaleronitrile	0.377702	7.12e-05	105	0
TAG.56.6..1.	TAG.60.8	0.548448	5.44e-05	48	0
F243	geranylacetone	-0.39048	5.42e-05	101	0
arginine	SW_fruit	-0.342375	4.81e-05	135	0
suqalene	F211	0.374987	4.63e-05	112	0
F304	b-ionone	0.391399	4.35e-05	103	0
MGDG.34.0	PW	-0.371805	3.67e-05	117	0
F401	geranylacetone	-0.394974	3.65e-05	103	0
F015	b-ionone	0.395287	3.59e-05	103	0
octadecanoate	salicylate	0.330357	3.23e-05	152	0
F240	geranylacetone	-0.39744	3.23e-05	103	0
F003	F503	0.321463	3.21e-05	161	0
trans-2-hexenal	6-methyl-5-hepten-2-one	0.394548	3.12e-05	105	0
F221	hexanal	-0.403835	2.34e-05	103	0
calystegine_b2	F214	0.323954	2.32e-05	164	0
F055	geranylacetone	-0.406506	2.04e-05	103	0
arginine	calystegine_b2	0.315536	1.99e-05	176	0
glutamine	glycerate_3p	0.376739	1.89e-05	122	0
hexanal	b-ionone	0.404911	1.83e-05	105	0
isocitrate	ribose	-0.374703	1.81e-05	124	0
TAG.56.7..2.	TAG.60.8	0.584468	1.29e-05	48	0
benzaldehyde	3-methylbutanal	0.41215	1.25e-05	105	0
glycerol	suqalene	0.310654	1.16e-05	192	0
calystegine_b2	FW	-0.323498	7.07e-06	185	0
trans-2-hexenal	geranylacetone	0.423032	6.93e-06	105	0
galacturonate	Seed_Wt	-0.308914	6.59e-06	205	0
galactose	galacturonate	-0.33361	6.05e-06	176	0
F203	b-ionone	0.430159	5.76e-06	103	0
6-methyl-5-hepten-2-one	b-ionone	0.428815	5.02e-06	105	0
glutamine	nico_amid	0.34365	4.78e-06	169	0
succinate	suqalene	0.313204	2.97e-06	214	0
benzaldehyde	X2.phenylethanol	0.438271	2.93e-06	105	0
calystegine_b2	glycerol_1p	0.303879	2.41e-06	232	0
shikimate	suqalene	0.383237	1.66e-06	147	0
cis-3-hexen-1-ol	b-ionone	0.449651	1.49e-06	105	0
calystegine_b2	galacturonate	0.301125	1.17e-06	251	0
benzaldehyde	geranylacetone	0.457353	9.35e-07	105	0
F228	geranylacetone	-0.461585	9.23e-07	103	0
fumarate	raffinose	0.313018	6.36e-07	243	0
benzaldehyde	trans-2-hexenal	0.465032	5.8e-07	105	0
octadecanoate	suqalene	0.335252	5.45e-07	213	0
benzaldehyde	cis-3-hexen-1-ol	0.466734	5.2e-07	105	0
nicotinate_2	phen_amine	0.340461	4.86e-07	208	0
F040	TAG.58.2..2.	0.303645	4.68e-07	265	0
galactose	raffinose	0.400108	3.58e-07	151	0
F057	TAG.58.2..2.	0.303413	3.54e-07	271	0
histidine	nico_amid	0.323921	3.42e-07	237	0
TAG.58.5	TAG.60.8	0.662701	2.88e-07	48	0
glutamate	nico_amid	0.302827	2.77e-07	277	0
nico_amid	serine	0.310769	2.07e-07	268	0
F232	DGDG.34.6	0.301988	1.17e-07	296	0
benzaldehyde	6-methyl-5-hepten-2-one	0.489748	1.14e-07	105	0
glycerol_1p	Fruit_L_W	0.34174	9.98e-08	231	0
raffinose	xlitol	0.301528	9.6e-08	301	0
DGDG.32.2..2.	DGDG.34.4..1.	0.300203	9.49e-08	304	0
PC.36.2	PE.38.3..2..zwitterion	-0.300262	9.43e-08	304	0
PC.38.2	PE.38.3..1..zwitterion	0.300294	9.4e-08	304	0
TAG.60.0	TAG.60.3	0.300533	9.17e-08	304	0
F020	TAG.58.7	0.304498	9.09e-08	296	0
F014	DGDG.34.4..3.	0.304557	9.03e-08	296	0
DGDG.32.0	TAG.50.6	0.30077	8.95e-08	304	0
galacturonate	Seed_Width	-0.353539	8.71e-08	217	0
F030	DGDG.34.6	0.304928	8.7e-08	296	0
TAG.48.1	TAG.48.4..2.	0.301082	8.67e-08	304	0
suqalene	urea	0.370511	8.36e-08	197	0
PC.36.5	PE.38.3..1..zwitterion	0.301496	8.31e-08	304	0
MGDG.34.6	PE.38.4.zwitterion	0.301567	8.25e-08	304	0
TAG.52.8	TAG.52.9	0.301868	7.99e-08	304	0
MGDG.36.2..1.	PE.34.3..1..zwitterion	0.301903	7.96e-08	304	0
F503	F626	0.410353	7.78e-08	159	0
PC.34.1..2.	TAG.54.9	0.302259	7.68e-08	304	0
F063	DGDG.34.6	0.30874	7.62e-08	291	0
TAG.48.4..2.	TAG.54.2	0.302338	7.61e-08	304	0
DAG.36.3..2.	MGDG.34.2	0.302539	7.46e-08	304	0
DGDG.32.1..1.	MGDG.36.2..1.	0.302674	7.35e-08	304	0
DAG.34.3	PE.38.4.zwitterion	0.302897	7.18e-08	304	0
calystegine_b2	malate	-0.318441	7.13e-08	274	0
DAG.36.3..1.	TAG.50.1	0.303085	7.05e-08	304	0
TAG.52.9	TAG.60.5	0.303203	6.96e-08	304	0
galactose	glutamine	-0.412109	6.77e-08	159	0
PC.32.2..1.	TAG.52.8	0.303489	6.76e-08	304	0
PC.38.5	PE.36.3..1..zwitterion	0.303602	6.68e-08	304	0
DGDG.32.3..1.	PC.36.3..1.	0.303613	6.67e-08	304	0
F052	DGDG.34.6	0.307748	6.52e-08	296	0
F053	TAG.56.7..2.	0.307793	6.49e-08	296	0
TAG.48.4..2.	TAG.60.2	0.303936	6.45e-08	304	0
TAG.52.8	TAG.54.1	0.303946	6.44e-08	304	0
MGDG.34.6	TAG.48.4..1.	0.304002	6.4e-08	304	0
PE.36.2.zwitterion	PE.38.3..1..zwitterion	0.304037	6.38e-08	304	0
DAG.34.3	TAG.48.4..1.	0.304127	6.32e-08	304	0
DAG.36.3..1.	PC.36.5	0.304223	6.26e-08	304	0
PE.34.1..2.	PE.36.4.zwitterion	0.304771	5.91e-08	304	0
DGDG.32.3..1.	MGDG.36.1	0.304835	5.87e-08	304	0
DGDG.36.6	PE.36.1	0.304867	5.85e-08	304	0
PC.34.1..2.	PE.38.4.zwitterion	0.304876	5.85e-08	304	0
DGDG.32.0	TAG.48.4..1.	0.304862	5.85e-08	304	0
PE.36.5.zwitterion	TAG.54.7	0.305213	5.64e-08	304	0
DAG.36.3..1.	TAG.52.4	0.3055	5.48e-08	304	0
DGDG.34.3..2.	TAG.54.5	0.305748	5.34e-08	304	0
PE.34.3..2..zwitterion	PE.36.3..1..zwitterion	0.305753	5.33e-08	304	0
citramalate	glutamine	0.320183	5.07e-08	277	0
F042	TAG.58.8	0.310198	5.06e-08	296	0
PE.38.3..1..zwitterion	TAG.56.7..1.	0.306554	4.9e-08	304	0
PC.36.3..2.	PE.34.4..1..zwitterion	0.306763	4.8e-08	304	0
PE.34.4..1..zwitterion	TAG.56.5..1.	0.306758	4.8e-08	304	0
PE.36.5.zwitterion	TAG.58.3	0.30677	4.79e-08	304	0
PE.34.4..1..zwitterion	TAG.60.7	0.306814	4.77e-08	304	0
DGDG.38.4	PC.32.1..2.	0.306873	4.74e-08	304	0
TAG.48.4..2.	TAG.52.1	0.307091	4.63e-08	304	0
calystegine_b2	F020	0.411163	4.53e-08	164	0
F622	DGDG.34.6	-0.345369	4.52e-08	238	0
PC.34.2	TAG.52.8	0.307532	4.42e-08	304	0
TAG.48.4..2.	TAG.52.8	0.307537	4.42e-08	304	0
DAG.36.3..1.	TAG.58.3	0.307833	4.28e-08	304	0
DAG.36.3..2.	TAG.48.4..2.	0.308007	4.21e-08	304	0
F224	F503	0.416149	4.01e-08	161	0
TAG.50.5	TAG.52.9	0.308557	3.97e-08	304	0
MGDG.36.2..2.	PE.34.1..2.	0.308619	3.94e-08	304	0
F051	DGDG.34.6	0.312861	3.83e-08	296	0
TAG.52.9	TAG.58.5	0.308905	3.82e-08	304	0
DAG.36.3..1.	TAG.60.3	0.308919	3.82e-08	304	0
DAG.36.3..1.	PC.32.3..1.	0.30899	3.79e-08	304	0
PE.36.5.zwitterion	TAG.50.4..1.	0.309063	3.76e-08	304	0
histidine	Fruit_width	-0.306789	3.71e-08	309	0
PC.32.1..2.	TAG.58.5	-0.309602	3.55e-08	304	0
F216	MGDG.38.6	-0.314273	3.3e-08	296	0
DGDG.36.2	PC.32.1..2.	0.310487	3.23e-08	304	0
DAG.36.3..2.	TAG.56.5..1.	0.310541	3.21e-08	304	0
PC.32.1..2.	PE.36.3..2..zwitterion	-0.310648	3.18e-08	304	0
DGDG.32.3..1.	TAG.60.5	0.310899	3.09e-08	304	0
salicylate	urea	0.419361	3.08e-08	161	0
DGDG.32.1..1.	PE.38.3..1..zwitterion	0.310952	3.07e-08	304	0
PC.34.1..2.	PE.34.3..2..zwitterion	0.311213	2.99e-08	304	0
TAG.48.4..2.	TAG.56.6..1.	0.311272	2.97e-08	304	0
TAG.56.2..1.	TAG.60.1	0.311863	2.79e-08	304	0
F601	MGDG.38.3	0.316135	2.71e-08	296	0
PC.38.5	TAG.56.5..1.	0.312196	2.69e-08	304	0
F014	MGDG.38.3	0.316224	2.68e-08	296	0
TAG.52.9	TAG.56.5..1.	0.312405	2.63e-08	304	0
PC.32.2..2.	PE.38.3..1..zwitterion	0.312443	2.62e-08	304	0
PE.36.5.zwitterion	TAG.50.4..2.	0.312426	2.62e-08	304	0
PC.32.1..2.	PC.36.5	-0.312555	2.59e-08	304	0
DAG.36.3..1.	TAG.56.5..1.	0.312632	2.57e-08	304	0
MGDG.32.2	PE.34.3..2..zwitterion	0.312791	2.52e-08	304	0
PE.34.1..2.	PE.36.3..1..zwitterion	0.313033	2.46e-08	304	0
PE.38.3..2..zwitterion	TAG.54.6	-0.313095	2.44e-08	304	0
F033	PE.34.2.zwitterion	-0.305551	2.43e-08	320	0
b_alanine	calystegine_b2	0.325173	2.42e-08	281	0
DAG.36.3..2.	MGDG.34.6	0.313337	2.38e-08	304	0
F055	TAG.58.8	0.31739	2.37e-08	296	0
DGDG.34.6	TAG.54.9	0.300068	2.35e-08	333	0
MGDG.38.5	TAG.50.4..1.	0.300111	2.33e-08	333	0
PC.34.1..2.	TAG.50.6	0.313526	2.33e-08	304	0
F411	DGDG.34.4..3.	0.317688	2.3e-08	296	0
glutamine	maltose	-0.326919	2.26e-08	279	0
MGDG.38.6	TAG.58.3	0.300399	2.26e-08	333	0
MGDG.38.6	TAG.56.2..1.	0.300426	2.25e-08	333	0
galactose	BX	0.408201	2.25e-08	174	0
F305	DGDG.34.6	0.318049	2.21e-08	296	0
DAG.36.3..1.	TAG.52.8	0.314044	2.2e-08	304	0
PE.34.1..2.	TAG.54.8	0.314485	2.1e-08	304	0
DGDG.38.5	TAG.58.7	0.301201	2.07e-08	333	0
MGDG.38.4	TAG.54.2	0.301248	2.05e-08	333	0
DGDG.32.3..1.	PE.38.3..1..zwitterion	0.314963	2e-08	304	0
DAG.36.3..1.	TAG.56.6..1.	0.315132	1.96e-08	304	0
DGDG.34.3..2.	MGDG.32.0	0.315286	1.93e-08	304	0
DGDG.32.0	PE.34.4..1..zwitterion	0.315406	1.9e-08	304	0
TAG.48.3..1.	TAG.58.7	0.301952	1.9e-08	333	0
octadecanoate	phen_amine	0.388246	1.88e-08	196	0
DGDG.32.2..2.	PC.36.3..1.	0.31552	1.88e-08	304	0
DGDG.34.1	MGDG.38.4	0.302095	1.87e-08	333	0
DAG.36.3..2.	TAG.60.5	0.315658	1.85e-08	304	0
MGDG.36.5	TAG.58.7	0.302222	1.84e-08	333	0
F033	PC.36.5	-0.308081	1.83e-08	320	0
PE.34.1..1.	TAG.52.0..2.	0.302364	1.81e-08	333	0
calystegine_b2	phenylalanine	0.316453	1.79e-08	303	0
TAG.48.4..2.	TAG.50.0	0.316015	1.78e-08	304	0
MGDG.34.2	TAG.48.4..1.	0.316067	1.77e-08	304	0
glutamine	tryptophan	0.305389	1.74e-08	327	0
MGDG.32.0	PE.34.4..1..zwitterion	0.31686	1.62e-08	304	0
PE.34.4..1..zwitterion	TAG.48.2..1.	0.317068	1.59e-08	304	0
DGDG.34.4..3.	DGDG.36.5	0.303565	1.58e-08	333	0
F033	PE.36.4.zwitterion	-0.309482	1.57e-08	320	0
TAG.48.4..2.	TAG.58.2..1.	0.317149	1.57e-08	304	0
MGDG.38.4	TAG.56.6..1.	0.303661	1.56e-08	333	0
MGDG.36.5	TAG.48.4..2.	0.317288	1.55e-08	304	0
TAG.54.6	TAG.58.6	0.30392	1.52e-08	333	0
DGDG.34.4..3.	TAG.48.0	0.304	1.5e-08	333	0
F009	TAG.56.2..2.	0.33005	1.45e-08	281	0
isoleucine	nico_amid	0.331294	1.43e-08	279	0
DGDG.32.1..2.	DGDG.34.3..2.	0.318061	1.42e-08	304	0
MGDG.32.1..1.	MGDG.34.4..1.	0.304654	1.4e-08	333	0
F033	DAG.36.2	0.310547	1.39e-08	320	0
MGDG.38.6	TAG.50.2	0.304664	1.39e-08	333	0
TAG.54.2	TAG.58.6	0.304764	1.38e-08	333	0
DGDG.36.3..2.	TAG.52.8	0.318459	1.36e-08	304	0
TAG.56.7..2.	TAG.60.4	0.304921	1.35e-08	333	0
DGDG.34.6	MGDG.38.3	0.305093	1.33e-08	333	0
MGDG.34.5	TAG.60.7	0.305094	1.33e-08	333	0
DGDG.38.6	TAG.50.4..1.	0.305152	1.32e-08	333	0
TAG.48.3..1.	TAG.52.9	0.318821	1.31e-08	304	0
PC.34.1..2.	PE.36.3..1..zwitterion	0.319098	1.27e-08	304	0
PC.32.1..2.	PC.34.4..1.	-0.319523	1.21e-08	304	0
PE.34.3..2..zwitterion	TAG.56.5..1.	0.319495	1.21e-08	304	0
MGDG.36.3..2.	PE.38.4.zwitterion	0.319677	1.19e-08	304	0
PE.34.4..2..zwitterion	TAG.50.4..2.	-0.320002	1.15e-08	304	0
DGDG.36.5	PE.38.4.zwitterion	0.32008	1.14e-08	304	0
DGDG.36.3..1.	PE.38.3..1..zwitterion	0.320259	1.12e-08	304	0
MGDG.34.3..2.	TAG.58.7	0.3066	1.12e-08	333	0
DAG.34.4	MGDG.36.2..2.	0.306619	1.11e-08	333	0
PE.36.1	TAG.56.2..2.	-0.320413	1.1e-08	304	0
DGDG.32.3..1.	DGDG.36.5	0.320537	1.08e-08	304	0
PE.36.5.zwitterion	TAG.60.6	0.320623	1.07e-08	304	0
DGDG.34.1	DGDG.34.4..3.	0.307231	1.04e-08	333	0
MGDG.34.4..1.	MGDG.36.3..2.	0.307222	1.04e-08	333	0
phen_amine	urea	0.383114	1.03e-08	209	0
DAG.34.3	TAG.52.8	0.321214	1e-08	304	0
TAG.52.7..2.	TAG.58.6	0.307763	9.76e-09	333	0
DGDG.34.6	PC.34.3	0.308023	9.47e-09	333	0
PC.38.5	TAG.52.7..1.	0.321773	9.44e-09	304	0
PC.38.3..2.	TAG.48.4..2.	0.32181	9.4e-09	304	0
DGDG.34.4..2.	DGDG.38.6	0.308135	9.35e-09	333	0
MGDG.34.2	PE.36.1	0.321908	9.29e-09	304	0
TAG.56.1	TAG.60.2	0.322011	9.19e-09	304	0
galactorinate_l14	galacturonate	0.317744	9e-09	313	0
DGDG.32.2..2.	DGDG.36.6	0.322219	8.98e-09	304	0
nico_amid	valine	0.336457	8.76e-09	278	0
MGDG.36.6	TAG.48.4..1.	0.322459	8.74e-09	304	0
DGDG.34.4..3.	MGDG.38.4	0.308723	8.73e-09	333	0
DGDG.38.5	TAG.58.3	0.308972	8.49e-09	333	0
DGDG.34.6	PE.38.2	0.309289	8.18e-09	333	0
PE.34.1..2.	PE.38.4.zwitterion	0.323199	8.05e-09	304	0
DGDG.32.1..2.	DGDG.32.3..1.	0.323222	8.03e-09	304	0
PE.34.4..1..zwitterion	TAG.58.5	0.323491	7.79e-09	304	0
PE.34.4..1..zwitterion	TAG.52.3	0.323608	7.69e-09	304	0
arginine	histidine	0.392537	7.56e-09	202	0
PE.38.4.zwitterion	TAG.54.9	0.323984	7.37e-09	304	0
MGDG.34.2	TAG.48.4..2.	0.324203	7.19e-09	304	0
TAG.50.6	TAG.52.8	0.324378	7.05e-09	304	0
TAG.52.2	TAG.58.1	0.324381	7.05e-09	304	0
PC.32.2..1.	PE.38.3..2..zwitterion	0.324487	6.96e-09	304	0
PC.34.1..2.	PC.34.3	0.324548	6.92e-09	304	0
DGDG.34.6	MGDG.38.4	0.310751	6.9e-09	333	0
DGDG.32.2..2.	PE.36.4.zwitterion	0.324568	6.9e-09	304	0
PC.32.3..1.	TAG.58.6	0.31078	6.87e-09	333	0
MGDG.34.4..1.	PC.36.1..1.	0.310852	6.82e-09	333	0
TAG.48.0	TAG.48.4..2.	0.324781	6.74e-09	304	0
TAG.48.4..2.	TAG.52.9	0.324779	6.74e-09	304	0
TAG.52.7..1.	TAG.52.9	0.324927	6.63e-09	304	0
MGDG.34.3..2.	TAG.58.6	0.311452	6.35e-09	333	0
DGDG.32.2..2.	PE.38.4.zwitterion	0.325457	6.24e-09	304	0
PC.32.2..1.	PC.38.5	0.32555	6.18e-09	304	0
DGDG.32.0	TAG.52.8	0.325672	6.09e-09	304	0
DAG.36.3..1.	DGDG.32.3..1.	0.325687	6.08e-09	304	0
TAG.48.1	TAG.52.0..2.	-0.311843	6.07e-09	333	0
DAG.36.4	PE.34.4..2..zwitterion	0.325742	6.05e-09	304	0
PE.34.1..2.	TAG.52.3	0.32592	5.93e-09	304	0
DGDG.38.5	MGDG.36.3..2.	0.312175	5.84e-09	333	0
DGDG.38.5	TAG.58.4	0.312249	5.79e-09	333	0
fumarate	pyruv	0.307607	5.67e-09	344	0
DGDG.34.6	TAG.52.5	0.312836	5.4e-09	333	0
DGDG.34.4..2.	PC.34.1..2.	0.326785	5.37e-09	304	0
DGDG.36.1..2.	PC.36.3..1.	0.326856	5.33e-09	304	0
PC.34.5	TAG.48.4..2.	0.326896	5.31e-09	304	0
PC.32.1..2.	PE.36.4.zwitterion	0.32693	5.29e-09	304	0
raffinose	sucrose	0.34357	5.23e-09	274	0
MGDG.36.5	TAG.52.8	0.32713	5.17e-09	304	0
DGDG.32.3..1.	TAG.58.5	0.327183	5.14e-09	304	0
TAG.50.6	TAG.52.9	0.3273	5.07e-09	304	0
TAG.52.8	TAG.60.5	0.327289	5.07e-09	304	0
PC.36.4	PE.38.3..1..zwitterion	0.327378	5.02e-09	304	0
DGDG.32.2..2.	DGDG.36.4	0.327415	5e-09	304	0
MGDG.34.0	TAG.50.6	-0.327457	4.98e-09	304	0
TAG.52.9	TAG.54.8	0.327579	4.91e-09	304	0
MGDG.34.3..2.	PE.38.4.zwitterion	0.327724	4.83e-09	304	0
DGDG.34.0	PE.34.3..2..zwitterion	-0.327762	4.81e-09	304	0
DAG.36.5	PE.38.4.zwitterion	0.328028	4.67e-09	304	0
DGDG.34.4..3.	MGDG.36.1	0.31432	4.53e-09	333	0
DGDG.34.6	TAG.60.2	0.314852	4.26e-09	333	0
TAG.52.8	TAG.60.4	0.329	4.18e-09	304	0
MGDG.36.2..2.	PE.38.3..1..zwitterion	0.329008	4.17e-09	304	0
PC.32.1..2.	TAG.50.4..1.	-0.329106	4.12e-09	304	0
glutamine	serine	0.323641	4.1e-09	315	0
PE.36.2.zwitterion	TAG.48.4..1.	-0.329183	4.09e-09	304	0
F622	MGDG.38.3	0.369585	4.07e-09	238	0
PC.38.2	PE.38.4.zwitterion	0.329422	3.98e-09	304	0
TAG.58.7	TAG.60.2	0.315478	3.95e-09	333	0
MGDG.38.6	TAG.48.0	0.315494	3.94e-09	333	0
DGDG.34.1	PC.34.1..2.	0.329532	3.93e-09	304	0
DGDG.34.4..2.	PC.38.5	0.329905	3.76e-09	304	0
TAG.52.2	TAG.52.8	0.330022	3.71e-09	304	0
DGDG.34.4..2.	TAG.56.7..2.	0.316111	3.66e-09	333	0
PE.34.3..2..zwitterion	TAG.48.4..2.	0.330253	3.62e-09	304	0
DGDG.34.4..3.	DGDG.36.1..1.	0.316261	3.6e-09	333	0
DAG.34.3	PE.34.1..2.	0.33036	3.57e-09	304	0
PC.38.5	TAG.50.3..1.	0.330384	3.56e-09	304	0
PE.36.5.zwitterion	PE.38.3..1..zwitterion	0.330427	3.55e-09	304	0
MGDG.32.2	PE.34.4..2..zwitterion	-0.33061	3.47e-09	304	0
DGDG.36.1..2.	PE.34.1..1.	-0.330868	3.37e-09	304	0
DGDG.32.1..1.	TAG.48.4..2.	0.331035	3.31e-09	304	0
DAG.36.4	DGDG.36.1..2.	0.331039	3.3e-09	304	0
DGDG.38.6	TAG.56.5..1.	0.317251	3.2e-09	333	0
DGDG.34.4..2.	MGDG.34.5	0.317276	3.19e-09	333	0
DGDG.32.3..1.	PE.36.1	0.331399	3.17e-09	304	0
MGDG.38.4	TAG.52.7..2.	0.317339	3.16e-09	333	0
MGDG.36.3..2.	TAG.48.4..1.	0.331681	3.07e-09	304	0
F242	MGDG.38.3	0.335999	3.04e-09	296	0
TAG.52.6..1.	TAG.52.9	0.332078	2.93e-09	304	0
MGDG.34.4..1.	TAG.52.7..2.	0.318081	2.89e-09	333	0
F625	DGDG.34.6	0.336654	2.82e-09	296	0
MGDG.36.1	MGDG.38.6	0.318293	2.82e-09	333	0
F626	DGDG.34.6	-0.336794	2.77e-09	296	0
TAG.52.9	TAG.54.9	0.332604	2.76e-09	304	0
TAG.50.3..2.	TAG.60.0	0.332637	2.75e-09	304	0
DGDG.36.1..1.	MGDG.36.2..1.	0.332973	2.64e-09	304	0
PE.34.3..2..zwitterion	TAG.54.6	-0.333103	2.6e-09	304	0
PC.34.2	PE.36.5.zwitterion	0.333261	2.56e-09	304	0
DGDG.32.3..1.	TAG.60.7	0.333282	2.55e-09	304	0
DGDG.32.3..1.	PC.34.4..1.	0.333317	2.54e-09	304	0
3-methylbutanal	isovaleronitrile	0.541053	2.54e-09	105	0
TAG.48.0	TAG.58.2..2.	0.333353	2.53e-09	304	0
DGDG.32.1..2.	MGDG.34.4..1.	0.319282	2.5e-09	333	0
MGDG.38.6	TAG.48.2..2.	0.319802	2.35e-09	333	0
TAG.52.8	TAG.54.9	0.333991	2.35e-09	304	0
PE.34.3..2..zwitterion	TAG.54.4	-0.334171	2.3e-09	304	0
MGDG.38.3	TAG.58.5	0.319986	2.3e-09	333	0
TAG.52.2	TAG.58.6	0.32014	2.26e-09	333	0
raffinose	succinate	0.326541	2.19e-09	320	0
DAG.36.3..1.	PE.38.3..1..zwitterion	0.334608	2.19e-09	304	0
TAG.48.4..2.	TAG.52.4	0.33465	2.17e-09	304	0
TAG.52.5	TAG.52.9	0.334657	2.17e-09	304	0
PE.34.4..1..zwitterion	TAG.56.7..1.	0.334674	2.17e-09	304	0
DAG.36.3..2.	TAG.50.5	0.334723	2.16e-09	304	0
glucose	BY	0.318217	2.16e-09	338	0
DGDG.36.2	PE.38.3..1..zwitterion	0.334732	2.15e-09	304	0
DGDG.34.6	TAG.52.0..1.	0.320658	2.12e-09	333	0
citrate	galactose	0.353837	2.06e-09	271	0
TAG.54.0	TAG.58.7	0.321091	2.01e-09	333	0
TAG.48.4..1.	TAG.54.9	0.335349	2e-09	304	0
PC.34.4..1.	PE.34.3..2..zwitterion	0.335409	1.99e-09	304	0
DAG.36.3..1.	MGDG.36.4	0.335737	1.92e-09	304	0
DGDG.36.1..2.	PC.36.4	0.335851	1.89e-09	304	0
DAG.36.3..1.	TAG.54.6	0.335904	1.88e-09	304	0
MGDG.34.4..1.	PE.36.6.zwitterion	0.321728	1.86e-09	333	0
galactose	phosphate	-0.376651	1.8e-09	239	0
DGDG.36.4	PE.34.4..2..zwitterion	0.336476	1.76e-09	304	0
DGDG.32.2..2.	PE.36.3..1..zwitterion	0.336487	1.75e-09	304	0
TAG.52.8	TAG.56.6..1.	0.336491	1.75e-09	304	0
MGDG.36.3..1.	PE.36.1	0.336711	1.71e-09	304	0
PE.34.3..2..zwitterion	TAG.60.6	0.336718	1.71e-09	304	0
calystegine_b2	valine	0.352528	1.7e-09	276	0
DGDG.38.4	PE.34.4..2..zwitterion	0.336845	1.68e-09	304	0
TAG.52.9	TAG.60.6	0.336948	1.66e-09	304	0
MGDG.38.5	TAG.54.9	0.323423	1.51e-09	333	0
TAG.60.6	TAG.60.8	0.742727	1.51e-09	48	0
TAG.52.8	TAG.50.2	0.337797	1.5e-09	304	0
DAG.36.3..1.	TAG.52.6..1.	0.338158	1.44e-09	304	0
DGDG.38.6	TAG.58.4	0.323866	1.43e-09	333	0
DAG.36.3..1.	DGDG.36.6	0.338282	1.42e-09	304	0
TAG.50.6	TAG.50.2	0.338284	1.42e-09	304	0
PE.34.4..2..zwitterion	TAG.50.6	-0.338316	1.41e-09	304	0
asparagine	nico_amid	0.567102	1.4e-09	97	0
b_alanine	glutamine	0.338546	1.38e-09	304	0
MGDG.32.1..1.	MGDG.38.6	0.324223	1.37e-09	333	0
PE.36.5.zwitterion	TAG.48.4..2.	0.33869	1.35e-09	304	0
PC.32.0	TAG.48.4..1.	0.338811	1.33e-09	304	0
DGDG.34.3..2.	PE.36.1	0.339165	1.28e-09	304	0
DGDG.38.5	TAG.48.3..2.	0.324762	1.28e-09	333	0
MGDG.34.4..1.	TAG.58.5	0.325028	1.24e-09	333	0
DGDG.32.2..2.	DGDG.36.1..2.	0.339612	1.21e-09	304	0
PC.34.1..2.	TAG.54.5	0.339911	1.17e-09	304	0
MGDG.38.5	TAG.52.7..1.	0.325591	1.16e-09	333	0
MGDG.38.4	TAG.56.7..2.	0.325613	1.16e-09	333	0
DGDG.38.6	TAG.60.7	0.325693	1.14e-09	333	0
TAG.48.0	TAG.52.0..2.	0.325866	1.12e-09	333	0
F003	TAG.56.2..2.	0.353178	1.12e-09	281	0
TAG.48.3..2.	TAG.48.4..2.	0.340527	1.09e-09	304	0
DGDG.38.6	TAG.50.3..1.	0.326105	1.09e-09	333	0
PE.34.1..2.	TAG.50.6	0.340478	1.09e-09	304	0
DGDG.34.4..2.	TAG.48.4..2.	0.340656	1.07e-09	304	0
PE.34.1..2.	TAG.54.9	0.340685	1.07e-09	304	0
DGDG.34.2	PE.38.4.zwitterion	0.340721	1.06e-09	304	0
PE.38.3..2..zwitterion	TAG.54.4	-0.340786	1.05e-09	304	0
F055	DGDG.34.6	0.345426	1.02e-09	296	0
PC.38.5	TAG.60.5	0.341077	1.02e-09	304	0
homoserine	nico_amid	0.388165	1e-09	231	0
MGDG.38.5	TAG.52.6..1.	0.326911	9.85e-10	333	0
DGDG.34.4..3.	TAG.60.7	0.327009	9.73e-10	333	0
phosphate	quinate	0.312708	9.59e-10	366	0
DGDG.32.2..2.	TAG.56.6..1.	0.341791	9.35e-10	304	0
MGDG.36.3..1.	MGDG.38.6	0.32765	8.98e-10	333	0
MGDG.38.6	TAG.52.7..2.	0.327657	8.97e-10	333	0
DGDG.34.3..2.	TAG.60.5	0.342175	8.93e-10	304	0
MGDG.36.3..1.	MGDG.38.4	0.3278	8.82e-10	333	0
F233	DGDG.34.6	-0.346769	8.67e-10	296	0
DAG.36.3..2.	DGDG.32.3..1.	0.342565	8.52e-10	304	0
glutamine	phosphate	0.330953	8.49e-10	327	0
fructose_6p	histidine	0.322355	8.3e-10	346	0
MGDG.34.6	PC.32.1..2.	-0.342939	8.15e-10	304	0
DAG.34.4	DGDG.34.4..2.	0.328444	8.14e-10	333	0
TAG.52.2	TAG.58.7	0.32851	8.07e-10	333	0
MGDG.38.3	PE.36.2.zwitterion	0.328544	8.04e-10	333	0
DAG.36.3..1.	TAG.56.3	0.343153	7.94e-10	304	0
DGDG.38.5	TAG.60.7	0.32871	7.87e-10	333	0
TAG.48.2..1.	TAG.48.4..2.	0.343301	7.8e-10	304	0
F042	PC.36.1..1.	0.305429	7.64e-10	389	0
mannose	raffinose	0.361453	7.55e-10	273	0
DGDG.36.5	PC.38.5	0.343871	7.29e-10	304	0
DGDG.34.0	DGDG.34.4..3.	0.329878	6.8e-10	333	0
TAG.48.4..1.	TAG.58.5	0.3446	6.67e-10	304	0
F017	DAG.36.4	0.300277	6.62e-10	406	0
TAG.52.8	TAG.54.6	0.344669	6.62e-10	304	0
MGDG.32.0	TAG.52.8	0.344721	6.58e-10	304	0
DAG.34.4	DGDG.38.5	0.330182	6.55e-10	333	0
PE.34.3..2..zwitterion	PE.38.2	0.344832	6.49e-10	304	0
DGDG.32.3..1.	PC.36.4	-0.345243	6.17e-10	304	0
DGDG.36.4	PC.38.5	-0.345325	6.11e-10	304	0
F042	TAG.54.3	0.307141	6.07e-10	389	0
DAG.36.3..1.	PC.34.2	0.345462	6.01e-10	304	0
DGDG.32.2..2.	PC.38.4	0.345548	5.95e-10	304	0
PC.32.1..2.	PE.36.5.zwitterion	-0.345692	5.85e-10	304	0
MGDG.36.5	TAG.48.4..1.	0.345685	5.85e-10	304	0
DGDG.32.2..2.	PC.34.5	0.345698	5.84e-10	304	0
TAG.58.2..2.	TAG.50.2	-0.345731	5.82e-10	304	0
DGDG.34.6	TAG.50.4..1.	0.331205	5.76e-10	333	0
F017	PC.34.5	0.30138	5.7e-10	406	0
PC.36.5	TAG.48.4..2.	0.345951	5.66e-10	304	0
PC.36.2	PE.34.4..2..zwitterion	0.346047	5.6e-10	304	0
DGDG.34.2	PE.34.1..2.	0.346087	5.57e-10	304	0
DGDG.36.1..2.	DGDG.38.4	0.346177	5.51e-10	304	0
MGDG.34.4..1.	PE.34.3..1..zwitterion	0.331987	5.21e-10	333	0
TAG.50.3..1.	TAG.58.6	0.33212	5.13e-10	333	0
TAG.58.2..1.	TAG.58.7	0.332321	5e-10	333	0
DGDG.34.3..2.	PC.32.1..2.	-0.346998	4.99e-10	304	0
DGDG.34.0	MGDG.38.5	0.332385	4.96e-10	333	0
PC.32.1..2.	TAG.60.5	-0.347147	4.9e-10	304	0
MGDG.34.5	TAG.50.5	0.332515	4.88e-10	333	0
geranylacetone	b-ionone	0.561122	4.78e-10	105	0
PC.38.3..1.	PE.34.3..2..zwitterion	-0.347543	4.67e-10	304	0
TAG.48.4..1.	TAG.52.4	0.347865	4.49e-10	304	0
TAG.48.2..2.	TAG.58.6	0.333271	4.43e-10	333	0
DAG.36.3..2.	PC.34.5	0.34817	4.32e-10	304	0
PC.32.2..2.	TAG.52.0..2.	-0.333489	4.31e-10	333	0
DGDG.34.4..3.	TAG.50.5	0.333876	4.1e-10	333	0
fructose	pyruv	0.302528	4e-10	410	0
DGDG.32.2..2.	MGDG.34.3..1.	0.349055	3.88e-10	304	0
TAG.54.9	TAG.58.8	0.334309	3.88e-10	333	0
DGDG.38.6	TAG.48.3..2.	0.334489	3.8e-10	333	0
PE.34.3..2..zwitterion	TAG.52.7..1.	0.34925	3.79e-10	304	0
PC.32.1..2.	TAG.54.8	-0.349634	3.61e-10	304	0
arginine	glutamine	0.502376	3.43e-10	138	0
PC.34.1..2.	PC.36.6	0.350163	3.38e-10	304	0
calystegine_b2	leucine	0.367184	3.34e-10	275	0
MGDG.38.6	TAG.58.2..1.	0.335711	3.25e-10	333	0
DGDG.32.3..1.	TAG.48.4..1.	0.350547	3.23e-10	304	0
PC.34.1..2.	TAG.50.5	0.35054	3.23e-10	304	0
PE.38.3..1..zwitterion	PE.38.3..2..zwitterion	0.350613	3.2e-10	304	0
DGDG.36.1..1.	TAG.48.4..1.	0.350829	3.12e-10	304	0
F042	DGDG.36.1..1.	0.312106	3.1e-10	389	0
DGDG.34.1	DGDG.38.6	0.336259	3.03e-10	333	0
TAG.50.3..1.	TAG.52.8	0.351058	3.03e-10	304	0
F228	DGDG.34.6	0.355517	3.02e-10	296	0
MGDG.36.5	PC.32.1..2.	-0.35112	3.01e-10	304	0
MGDG.38.6	TAG.60.2	0.336495	2.94e-10	333	0
F411	DGDG.34.3..1.	0.306551	2.93e-10	405	0
MGDG.38.4	TAG.56.7..1.	0.336564	2.91e-10	333	0
MGDG.34.4..1.	PE.34.1..1.	0.336582	2.9e-10	333	0
TAG.52.8	TAG.58.4	0.351401	2.9e-10	304	0
DAG.34.4	MGDG.34.2	0.336716	2.85e-10	333	0
TAG.50.6	TAG.60.6	0.3517	2.8e-10	304	0
butirate	calystegine_b2	0.362027	2.77e-10	286	0
MGDG.38.4	TAG.60.5	0.336964	2.76e-10	333	0
PC.36.5	PE.34.1..2.	0.351866	2.74e-10	304	0
MGDG.36.6	PE.38.3..1..zwitterion	0.351886	2.73e-10	304	0
TAG.48.2..1.	TAG.52.8	0.351916	2.72e-10	304	0
DGDG.34.6	TAG.50.2	0.337106	2.71e-10	333	0
DAG.36.3..1.	PC.34.1..2.	0.352001	2.7e-10	304	0
DGDG.34.3..1.	TAG.58.7	0.337338	2.64e-10	333	0
PC.32.2..1.	TAG.48.4..1.	0.352237	2.62e-10	304	0
F017	MGDG.36.5	0.307158	2.56e-10	406	0
TAG.56.2..1.	TAG.60.0	0.352405	2.56e-10	304	0
TAG.52.8	TAG.54.4	0.352452	2.55e-10	304	0
PE.36.4.zwitterion	TAG.56.7..2.	0.337695	2.52e-10	333	0
MGDG.38.3	TAG.50.5	0.337766	2.49e-10	333	0
DGDG.36.1..1.	PE.34.4..1..zwitterion	0.352679	2.48e-10	304	0
DAG.36.3..2.	TAG.52.5	0.3527	2.47e-10	304	0
DGDG.38.5	PE.38.2	0.33788	2.46e-10	333	0
DAG.36.3..1.	TAG.52.5	0.352739	2.46e-10	304	0
DGDG.34.4..3.	TAG.58.6	0.337867	2.46e-10	333	0
methionine	nico_amid	0.367282	2.45e-10	279	0
PC.38.5	TAG.52.7..2.	0.352802	2.44e-10	304	0
MGDG.34.3..1.	PC.32.1..2.	-0.352901	2.41e-10	304	0
DAG.34.2	TAG.52.8	0.352956	2.39e-10	304	0
MGDG.36.6	TAG.58.7	0.338175	2.37e-10	333	0
MGDG.36.5	PE.38.3..1..zwitterion	0.353058	2.36e-10	304	0
TAG.50.3..2.	TAG.50.6	0.353077	2.36e-10	304	0
DGDG.34.3..2.	TAG.50.4..2.	0.353221	2.32e-10	304	0
DGDG.32.1..1.	DGDG.38.5	0.338342	2.31e-10	333	0
DGDG.34.4..2.	PE.34.1..2.	0.353409	2.26e-10	304	0
DAG.36.4	MGDG.38.5	-0.338796	2.18e-10	333	0
PC.34.3	PE.34.1..2.	0.353837	2.15e-10	304	0
PC.32.1..2.	PE.36.3..1..zwitterion	-0.353859	2.14e-10	304	0
MGDG.34.1	PE.38.3..1..zwitterion	0.354183	2.05e-10	304	0
PE.34.1..2.	TAG.50.5	0.354213	2.05e-10	304	0
F042	TAG.58.4	0.315144	2.04e-10	389	0
MGDG.36.3..1.	PE.34.1..2.	0.354361	2.01e-10	304	0
MGDG.38.4	TAG.56.5..1.	0.339492	1.99e-10	333	0
TAG.52.8	TAG.56.2..1.	0.354641	1.94e-10	304	0
adenosine_5m	lysine	0.311022	1.92e-10	401	0
DAG.36.3..2.	TAG.58.5	0.354768	1.91e-10	304	0
PE.34.1..2.	PE.38.2	0.354854	1.89e-10	304	0
DGDG.38.5	MGDG.34.3..2.	0.340106	1.84e-10	333	0
F042	PE.34.3..1..zwitterion	0.315992	1.81e-10	389	0
calystegine_b2	histidine	0.398341	1.78e-10	238	0
F042	TAG.56.0	0.316111	1.78e-10	389	0
DAG.36.5	PC.34.1..2.	0.355476	1.75e-10	304	0
TAG.52.4	TAG.58.8	0.34053	1.74e-10	333	0
DGDG.32.3..1.	PC.36.3..2.	0.355646	1.71e-10	304	0
F411	TAG.50.0	0.310385	1.71e-10	405	0
TAG.52.1	TAG.56.1	0.355662	1.71e-10	304	0
octadecanoate	uracil	0.306859	1.69e-10	415	0
DAG.36.4	TAG.52.8	0.355848	1.67e-10	304	0
DGDG.38.6	TAG.52.7..1.	0.340926	1.65e-10	333	0
MGDG.36.4	PE.38.3..2..zwitterion	-0.356042	1.63e-10	304	0
DGDG.36.3..1.	TAG.48.4..1.	0.356078	1.62e-10	304	0
PC.34.1..2.	PC.36.5	0.35617	1.6e-10	304	0
DGDG.36.1..2.	PE.36.4.zwitterion	0.356366	1.56e-10	304	0
DGDG.36.6	TAG.58.7	0.341408	1.55e-10	333	0
TAG.58.5	TAG.58.8	0.341434	1.55e-10	333	0
MGDG.38.5	TAG.60.5	0.341437	1.55e-10	333	0
F017	TAG.60.5	0.310762	1.54e-10	406	0
PC.34.1..2.	PE.36.6.zwitterion	0.356547	1.53e-10	304	0
MGDG.32.0	PE.36.1	0.356917	1.46e-10	304	0
F411	TAG.48.3..2.	0.311476	1.46e-10	405	0
PE.38.3..2..zwitterion	TAG.56.7..1.	0.356913	1.46e-10	304	0
DGDG.34.2	DGDG.34.4..3.	0.341964	1.44e-10	333	0
PC.32.1..2.	PC.38.2	0.35718	1.41e-10	304	0
PC.32.1..1.	TAG.48.4..2.	0.357177	1.41e-10	304	0
maltose	nico_amid	-0.417209	1.37e-10	218	0
glycerol	phen_amine	0.428124	1.37e-10	206	0
calystegine_b2	glycine	0.359219	1.35e-10	301	0
DAG.36.5	MGDG.38.4	-0.342612	1.33e-10	333	0
DAG.34.3	DAG.36.3..1.	0.357726	1.32e-10	304	0
MGDG.32.2	PC.32.1..2.	-0.357768	1.31e-10	304	0
calystegine_b2	proline	0.417855	1.27e-10	218	0
DAG.36.3..2.	PE.34.2.zwitterion	0.358111	1.25e-10	304	0
TAG.48.2..1.	TAG.58.1	-0.358305	1.22e-10	304	0
geranylacetone	hexanal	0.577035	1.17e-10	105	0
MGDG.32.1..1.	PE.38.3..2..zwitterion	0.358827	1.14e-10	304	0
PE.36.3..2..zwitterion	TAG.58.7	-0.34384	1.13e-10	333	0
DGDG.32.0	DGDG.32.2..2.	0.359013	1.12e-10	304	0
DGDG.32.3..1.	MGDG.34.0	-0.359157	1.1e-10	304	0
adenosine_5m	serine	0.300638	1.05e-10	443	0
MGDG.38.5	TAG.52.0..1.	0.344758	1e-10	333	0
MGDG.34.6	MGDG.38.4	0.344771	9.99e-11	333	0
PC.36.4	PE.34.3..2..zwitterion	-0.360063	9.78e-11	304	0
TAG.56.7..2.	TAG.60.2	0.344957	9.74e-11	333	0
MGDG.38.3	TAG.50.4..1.	0.344986	9.7e-11	333	0
TAG.48.4..1.	TAG.56.5..1.	0.360431	9.33e-11	304	0
TAG.56.2..1.	TAG.58.6	0.345312	9.29e-11	333	0
DGDG.36.5	TAG.52.8	0.360501	9.25e-11	304	0
citramalate	galactose	-0.402545	9.18e-11	240	0
F227	F503	0.482436	9.15e-11	161	0
DAG.36.3..1.	TAG.50.6	0.360679	9.04e-11	304	0
proline	HI	-0.304955	9.03e-11	433	0
TAG.52.6..1.	TAG.52.8	0.360844	8.85e-11	304	0
DGDG.38.5	MGDG.36.3..1.	0.345768	8.75e-11	333	0
homoserine	raffinose	-0.369038	8.71e-11	290	0
F306	DGDG.34.6	0.365528	8.69e-11	296	0
F067	TAG.54.7	-0.300592	8.69e-11	447	0
fructose	homoserine	-0.302233	8.67e-11	442	0
DAG.36.3..2.	TAG.54.8	0.361104	8.56e-11	304	0
TAG.52.8	TAG.58.5	0.361209	8.45e-11	304	0
F017	TAG.54.8	-0.31496	8.43e-11	406	0
citrate	proline	0.307546	8.33e-11	427	0
DGDG.36.1..2.	MGDG.36.3..1.	0.361578	8.06e-11	304	0
DGDG.36.6	PC.32.1..2.	-0.361754	7.87e-11	304	0
DGDG.36.5	PE.36.5.zwitterion	0.361851	7.78e-11	304	0
6-methyl-5-hepten-2-one	hexanal	0.581605	7.71e-11	105	0
TAG.48.4..1.	TAG.58.3	0.361941	7.69e-11	304	0
F017	PE.36.3..2..zwitterion	0.315823	7.44e-11	406	0
PE.38.3..2..zwitterion	TAG.58.5	0.362247	7.39e-11	304	0
TAG.48.4..1.	TAG.60.5	0.362443	7.21e-11	304	0
MGDG.36.2..2.	PE.36.1	0.362536	7.12e-11	304	0
aspartate	saccharate_6	0.302346	7.01e-11	446	0
PC.36.5	TAG.58.7	0.347749	6.72e-11	333	0
calystegine_b2	glutamate	0.367003	6.7e-11	297	0
DGDG.38.6	MGDG.34.4..1.	0.347877	6.61e-11	333	0
MGDG.36.3..1.	MGDG.38.5	0.347939	6.55e-11	333	0
PE.34.2.zwitterion	TAG.56.2..2.	-0.363319	6.44e-11	304	0
PE.36.4.zwitterion	PE.36.5.zwitterion	0.363568	6.24e-11	304	0
MGDG.38.6	TAG.56.5..1.	0.348478	6.1e-11	333	0
TAG.48.4..1.	TAG.50.3..2.	0.363779	6.07e-11	304	0
MGDG.38.5	TAG.50.3..1.	0.348583	6.01e-11	333	0
DAG.36.3..1.	DGDG.36.1..1.	0.36389	5.98e-11	304	0
F017	TAG.52.3	0.317359	5.96e-11	406	0
F042	MGDG.34.6	0.323915	5.94e-11	389	0
PE.36.5.zwitterion	TAG.52.6..2.	0.363939	5.94e-11	304	0
DGDG.38.5	TAG.56.7..1.	0.34892	5.74e-11	333	0
F067	DAG.36.4	0.303527	5.58e-11	447	0
TAG.48.4..2.	TAG.60.5	0.364677	5.4e-11	304	0
TAG.52.8	TAG.56.4	0.36474	5.36e-11	304	0
F042	TAG.60.5	0.32476	5.26e-11	389	0
TAG.52.4	TAG.56.7..2.	0.349694	5.18e-11	333	0
F042	PC.36.3..2.	0.324962	5.11e-11	389	0
DGDG.34.3..2.	MGDG.36.3..1.	0.365204	5.04e-11	304	0
MGDG.34.6	MGDG.38.3	0.350047	4.94e-11	333	0
PC.36.3..2.	TAG.58.7	-0.350213	4.83e-11	333	0
DGDG.38.6	PC.32.3..1.	0.35035	4.74e-11	333	0
TAG.52.2	TAG.56.7..2.	0.350378	4.72e-11	333	0
MGDG.32.0	TAG.48.4..1.	0.365779	4.68e-11	304	0
DGDG.36.3..2.	TAG.58.6	0.350538	4.62e-11	333	0
F042	PE.36.3..2..zwitterion	0.325853	4.49e-11	389	0
F077	DGDG.34.4..3.	0.370776	4.45e-11	296	0
TAG.52.2	TAG.60.1	0.366223	4.42e-11	304	0
PE.36.6.zwitterion	TAG.48.4..2.	0.366258	4.4e-11	304	0
PE.34.3..2..zwitterion	TAG.50.4..2.	0.366331	4.36e-11	304	0
MGDG.34.5	PE.38.2	0.351014	4.33e-11	333	0
PC.38.5	PE.34.4..1..zwitterion	0.366514	4.25e-11	304	0
DAG.36.3..1.	DGDG.34.2	0.366668	4.17e-11	304	0
DGDG.34.3..2.	PC.36.3..1.	0.366754	4.12e-11	304	0
F057	F412	0.304328	4.05e-11	451	0
PC.34.1..2.	TAG.52.3	0.367023	3.98e-11	304	0
DAG.36.3..1.	TAG.54.7	0.367221	3.88e-11	304	0
F026	DGDG.34.6	0.371974	3.81e-11	296	0
TAG.56.3	TAG.60.0	0.367366	3.81e-11	304	0
MGDG.38.4	TAG.60.6	0.352085	3.75e-11	333	0
MGDG.38.5	TAG.56.5..1.	0.352567	3.51e-11	333	0
DGDG.36.1..2.	PC.36.2	0.368206	3.41e-11	304	0
DGDG.36.2	PE.36.1	0.368194	3.41e-11	304	0
PE.36.6.zwitterion	TAG.58.7	-0.352919	3.35e-11	333	0
DAG.36.3..2.	PC.32.3..1.	0.368371	3.34e-11	304	0
DGDG.36.5	TAG.58.6	0.353006	3.31e-11	333	0
MGDG.38.5	TAG.58.4	0.35314	3.25e-11	333	0
MGDG.32.0	PE.34.1..2.	0.368583	3.24e-11	304	0
glutamine	tyrosine	0.356355	3.17e-11	327	0
TAG.58.6	TAG.60.8	0.787548	3.13e-11	48	0
PE.36.3..1..zwitterion	TAG.48.4..1.	0.369001	3.07e-11	304	0
PE.34.4..1..zwitterion	TAG.54.8	0.369132	3.02e-11	304	0
DAG.36.3..2.	PE.38.3..2..zwitterion	0.369394	2.92e-11	304	0
adenosine_5m	tryptophan	0.309886	2.86e-11	441	0
PC.36.3..1.	PE.34.4..1..zwitterion	0.369624	2.83e-11	304	0
PC.32.1..1.	PE.34.4..2..zwitterion	-0.369697	2.8e-11	304	0
DGDG.34.4..3.	TAG.58.5	0.354261	2.79e-11	333	0
DAG.36.3..2.	PC.38.5	0.369851	2.75e-11	304	0
DGDG.34.6	TAG.58.3	0.354373	2.74e-11	333	0
nico_amid	tyrosine	0.385664	2.72e-11	278	0
TAG.52.0..1.	TAG.58.6	0.354527	2.69e-11	333	0
DGDG.36.1..2.	MGDG.36.4	0.370029	2.68e-11	304	0
PC.32.1..2.	PC.36.3..2.	-0.370032	2.68e-11	304	0
DGDG.32.1..2.	MGDG.38.4	0.354561	2.67e-11	333	0
DGDG.32.2..2.	PC.36.1..1.	0.370095	2.66e-11	304	0
F017	TAG.56.3	0.322866	2.65e-11	406	0
DGDG.32.3..1.	TAG.48.4..2.	0.370152	2.64e-11	304	0
F067	PC.36.3..1.	-0.308574	2.57e-11	447	0
F067	TAG.48.1	-0.308815	2.48e-11	447	0
TAG.50.5	TAG.58.7	0.355101	2.48e-11	333	0
F207	DGDG.34.6	-0.375397	2.44e-11	296	0
DAG.34.4	MGDG.36.5	0.355213	2.44e-11	333	0
F017	PC.36.3..2.	0.323605	2.37e-11	406	0
DGDG.34.4..3.	TAG.60.5	0.3555	2.35e-11	333	0
F017	TAG.48.2..1.	0.323692	2.34e-11	406	0
PC.32.2..1.	PE.34.4..1..zwitterion	0.371216	2.29e-11	304	0
DGDG.34.1	MGDG.38.3	0.355856	2.24e-11	333	0
DGDG.32.2..2.	DGDG.36.3..1.	0.371454	2.22e-11	304	0
F036	TAG.50.4..1.	-0.300653	2.22e-11	475	0
DGDG.34.4..3.	DGDG.36.3..1.	0.355947	2.21e-11	333	0
MGDG.34.5	TAG.60.5	0.355984	2.2e-11	333	0
DGDG.32.1..2.	TAG.50.6	0.371567	2.19e-11	304	0
DAG.36.3..1.	DGDG.34.3..2.	0.37159	2.18e-11	304	0
PE.36.4.zwitterion	TAG.52.0..2.	-0.356071	2.17e-11	333	0
TAG.52.0..1.	TAG.56.7..2.	0.356114	2.16e-11	333	0
DGDG.32.2..2.	PE.34.1..2.	0.371691	2.15e-11	304	0
F402	TAG.56.7..1.	0.325451	2.14e-11	403	0
F019	F412	0.308157	2.13e-11	452	0
F045	DGDG.34.6	0.376574	2.09e-11	296	0
DGDG.34.3..1.	MGDG.34.4..1.	0.356338	2.09e-11	333	0
F044	DGDG.34.6	0.376635	2.07e-11	296	0
F017	PC.32.2..1.	-0.324528	2.07e-11	406	0
F036	MGDG.32.0	0.30111	2.06e-11	475	0
lysine	nico_amid	0.398734	2.04e-11	262	0
DGDG.34.3..2.	PE.34.2.zwitterion	0.372219	2.01e-11	304	0
TAG.52.0..2.	TAG.58.8	0.356627	2.01e-11	333	0
DGDG.32.1..1.	MGDG.38.5	0.35678	1.97e-11	333	0
MGDG.34.5	TAG.58.4	0.356815	1.96e-11	333	0
DAG.36.4	TAG.56.7..2.	-0.356983	1.92e-11	333	0
DAG.36.4	MGDG.38.6	-0.357019	1.91e-11	333	0
MGDG.36.4	PE.34.3..2..zwitterion	-0.372864	1.84e-11	304	0
DGDG.34.3..2.	MGDG.36.2..2.	0.37313	1.78e-11	304	0
F007	DAG.36.2	0.303035	1.76e-11	472	0
DGDG.36.5	PE.36.1	0.373387	1.72e-11	304	0
TAG.56.0	TAG.56.2..2.	0.373389	1.72e-11	304	0
F007	TAG.52.3	0.303208	1.71e-11	472	0
galactose	sucrose	0.395334	1.7e-11	269	0
PE.38.3..2..zwitterion	TAG.52.7..2.	0.373442	1.7e-11	304	0
DGDG.36.1..2.	DGDG.36.5	0.373858	1.61e-11	304	0
proline	BX	0.316059	1.6e-11	434	0
PC.32.1..1.	PC.38.5	0.374055	1.57e-11	304	0
MGDG.36.5	PE.38.3..2..zwitterion	0.37409	1.56e-11	304	0
TAG.58.2..1.	TAG.58.2..2.	-0.374082	1.56e-11	304	0
MGDG.36.6	TAG.58.6	0.358747	1.5e-11	333	0
F007	PE.36.3..2..zwitterion	0.30421	1.46e-11	472	0
DAG.36.5	TAG.48.4..2.	0.37472	1.44e-11	304	0
MGDG.36.3..1.	TAG.48.4..1.	0.374763	1.43e-11	304	0
F067	MGDG.34.2	0.312544	1.38e-11	447	0
MGDG.34.0	PC.38.5	-0.375115	1.36e-11	304	0
DGDG.34.2	PE.36.1	0.375117	1.36e-11	304	0
MGDG.32.1..1.	TAG.48.4..2.	0.375175	1.35e-11	304	0
b_alanine	isocitrate	0.305037	1.34e-11	471	0
DAG.34.4	DGDG.38.4	0.359646	1.32e-11	333	0
DGDG.34.4..3.	TAG.48.3..2.	0.359682	1.32e-11	333	0
TAG.58.8	TAG.60.8	0.796392	1.3e-11	48	0
PC.34.1..2.	PC.38.5	0.375555	1.28e-11	304	0
nico_amid	threonine	0.391065	1.25e-11	279	0
DGDG.34.3..2.	PC.34.4..1.	0.375793	1.24e-11	304	0
DAG.34.4	DGDG.36.4	0.360213	1.22e-11	333	0
F402	TAG.52.6..1.	-0.329208	1.22e-11	403	0
DAG.36.5	PE.34.4..1..zwitterion	0.376054	1.2e-11	304	0
asparagine	glutamine	0.587759	1.19e-11	111	0
MGDG.38.5	TAG.58.7	0.360397	1.19e-11	333	0
DGDG.34.0	DGDG.38.6	0.360556	1.17e-11	333	0
PE.38.3..2..zwitterion	TAG.52.5	0.376306	1.16e-11	304	0
DGDG.34.3..2.	TAG.56.5..1.	0.376388	1.15e-11	304	0
MGDG.36.6	PE.38.4.zwitterion	0.376437	1.14e-11	304	0
TAG.58.2..1.	TAG.58.6	0.360714	1.14e-11	333	0
cis-3-hexen-1-ol	geranylacetone	0.601764	1.13e-11	105	0
PE.36.3..1..zwitterion	PE.36.5.zwitterion	0.376553	1.12e-11	304	0
TAG.52.0..2.	TAG.56.6..1.	0.360824	1.12e-11	333	0
PC.32.1..1.	PE.34.1..2.	0.376673	1.1e-11	304	0
TAG.48.4..2.	TAG.52.6..2.	0.376877	1.07e-11	304	0
TAG.48.4..1.	TAG.54.7	0.376935	1.07e-11	304	0
DAG.34.4	MGDG.34.4..1.	0.361232	1.06e-11	333	0
TAG.48.4..1.	TAG.54.8	0.376963	1.06e-11	304	0
DAG.36.3..1.	MGDG.36.1	0.377039	1.05e-11	304	0
DAG.36.5	PE.34.1..2.	0.377143	1.04e-11	304	0
MGDG.36.2..2.	PC.34.1..2.	0.37722	1.03e-11	304	0
DGDG.36.1..2.	PC.32.1..2.	0.377455	9.93e-12	304	0
DGDG.34.3..2.	TAG.48.4..2.	0.377468	9.91e-12	304	0
DGDG.32.0	DGDG.34.6	0.361744	9.87e-12	333	0
DGDG.38.5	MGDG.36.1	0.361904	9.65e-12	333	0
DGDG.34.2	TAG.58.6	0.362272	9.17e-12	333	0
TAG.52.6..2.	TAG.56.7..2.	0.362345	9.07e-12	333	0
DGDG.34.6	TAG.50.5	0.362514	8.86e-12	333	0
PC.34.3	PE.38.4.zwitterion	0.378409	8.73e-12	304	0
PC.32.1..2.	PC.38.3..1.	0.378414	8.72e-12	304	0
F017	PE.34.2.zwitterion	-0.33029	8.66e-12	406	0
TAG.50.6	TAG.52.3	0.378685	8.4e-12	304	0
PE.34.1..1.	TAG.48.4..1.	0.378721	8.36e-12	304	0
F063	DGDG.32.0	0.307641	8.35e-12	472	0
F023	DGDG.34.6	0.383608	8.19e-12	296	0
DGDG.34.6	MGDG.32.1..1.	0.363208	8.03e-12	333	0
TAG.48.4..2.	TAG.50.2	0.379025	8.02e-12	304	0
PC.36.6	TAG.48.4..2.	0.379079	7.96e-12	304	0
DGDG.32.0	DGDG.32.3..1.	0.379137	7.9e-12	304	0
DAG.36.2	MGDG.38.5	-0.363521	7.69e-12	333	0
glycine	nico_amid	0.395566	7.54e-12	278	0
PC.38.4	PE.36.5.zwitterion	0.379598	7.42e-12	304	0
Melezitose	F053	0.329012	7.41e-12	412	0
DAG.36.3..1.	PE.34.1..1.	0.379687	7.33e-12	304	0
glutamine	glycine	0.367629	7.2e-12	326	0
F007	PE.34.2.zwitterion	-0.308626	7.11e-12	472	0
F007	TAG.52.1	0.309083	6.6e-12	472	0
DGDG.32.3..1.	PC.32.1..2.	-0.380802	6.29e-12	304	0
F221	DGDG.34.4..3.	-0.385599	6.26e-12	296	0
DAG.34.4	MGDG.36.4	0.365005	6.23e-12	333	0
F007	TAG.56.3	0.309516	6.15e-12	472	0
DGDG.38.4	TAG.58.6	0.365091	6.15e-12	333	0
DGDG.32.3..1.	TAG.52.7..1.	0.381074	6.06e-12	304	0
glucose_6p	glutamate	0.325243	5.94e-12	426	0
PE.36.3..1..zwitterion	TAG.50.6	0.38125	5.92e-12	304	0
PC.36.4	PE.34.4..2..zwitterion	0.381353	5.84e-12	304	0
PE.34.1..2.	PE.34.2.zwitterion	0.381409	5.79e-12	304	0
F622	MGDG.36.4	0.304736	5.74e-12	489	0
F007	TAG.50.0	0.310139	5.55e-12	472	0
F243	TAG.56.3	-0.3007	5.42e-12	504	0
F042	DAG.36.4	0.340189	5.4e-12	389	0
DAG.36.3..1.	TAG.52.6..2.	0.381974	5.36e-12	304	0
DGDG.32.3..1.	TAG.50.4..1.	0.381982	5.35e-12	304	0
PC.38.3..2.	PE.34.4..1..zwitterion	0.382067	5.29e-12	304	0
MGDG.38.4	TAG.52.0..1.	0.366249	5.22e-12	333	0
F243	DAG.34.3	-0.300944	5.2e-12	504	0
DGDG.32.2..2.	MGDG.36.4	0.382311	5.12e-12	304	0
DGDG.34.4..2.	PE.38.3..2..zwitterion	0.382344	5.09e-12	304	0
DGDG.32.2..2.	DGDG.34.3..2.	0.382502	4.98e-12	304	0
TAG.52.8	TAG.58.2..1.	0.382529	4.96e-12	304	0
MGDG.38.5	TAG.56.7..2.	0.366673	4.91e-12	333	0
PC.38.5	PE.34.1..2.	0.382625	4.9e-12	304	0
citrate	glutamate	0.313454	4.89e-12	464	0
TAG.48.3..1.	TAG.48.4..2.	0.382719	4.84e-12	304	0
MGDG.34.0	MGDG.34.4..1.	0.36703	4.67e-12	333	0
F067	TAG.50.4..2.	0.319378	4.66e-12	447	0
TAG.50.3..2.	TAG.52.0..2.	0.367126	4.6e-12	333	0
F017	TAG.54.7	-0.334535	4.51e-12	406	0
DGDG.32.1..1.	PE.34.4..2..zwitterion	-0.383315	4.45e-12	304	0
MGDG.34.2	PE.38.3..1..zwitterion	0.383327	4.45e-12	304	0
TAG.54.6	TAG.58.7	0.367362	4.45e-12	333	0
F067	TAG.54.8	-0.319703	4.43e-12	447	0
F017	DGDG.32.2..1.	0.334656	4.42e-12	406	0
DGDG.32.2..2.	PE.36.1	0.383422	4.39e-12	304	0
F042	PE.34.2.zwitterion	-0.341592	4.36e-12	389	0
MGDG.36.5	TAG.58.6	0.367576	4.32e-12	333	0
TAG.48.2..1.	TAG.56.1	-0.38368	4.23e-12	304	0
DGDG.34.3..1.	TAG.58.6	0.367784	4.19e-12	333	0
DGDG.36.1..1.	MGDG.38.6	0.367885	4.13e-12	333	0
TAG.50.4..2.	TAG.58.6	0.368059	4.03e-12	333	0
TAG.50.3..2.	TAG.58.2..2.	0.384142	3.97e-12	304	0
DGDG.34.3..2.	DGDG.36.4	-0.384352	3.86e-12	304	0
butirate	glutamine	0.372288	3.72e-12	326	0
DAG.36.3..1.	MGDG.36.6	0.384764	3.64e-12	304	0
F243	PC.38.2	0.303038	3.64e-12	504	0
phenylalanine	xlitol	-0.305756	3.59e-12	495	0
Melezitose	F214	0.336847	3.56e-12	404	0
PC.36.6	PE.34.1..2.	0.38508	3.49e-12	304	0
MGDG.36.6	MGDG.38.4	0.369191	3.42e-12	333	0
DAG.36.3..2.	DGDG.34.3..2.	0.385268	3.4e-12	304	0
F017	TAG.54.1	0.336537	3.3e-12	406	0
F067	DGDG.38.4	0.321779	3.16e-12	447	0
F076	TAG.54.0	0.302435	3.16e-12	509	0
MGDG.34.6	TAG.48.4..2.	0.385808	3.15e-12	304	0
PC.36.4	TAG.52.0..2.	-0.370013	3.04e-12	333	0
F042	PC.34.1..1.	0.343961	3.03e-12	389	0
F243	TAG.48.2..2.	0.304374	2.9e-12	504	0
pyruv	urea	0.332065	2.87e-12	420	0
TAG.56.7..2.	TAG.58.4	0.370438	2.86e-12	333	0
F042	TAG.48.3..2.	0.344361	2.85e-12	389	0
PC.38.5	TAG.56.6..1.	0.386565	2.84e-12	304	0
PC.34.1..2.	PE.38.3..2..zwitterion	0.386664	2.8e-12	304	0
F063	PC.36.2	-0.314289	2.79e-12	472	0
F617	DGDG.34.4..3.	-0.391683	2.72e-12	296	0
MGDG.38.5	TAG.60.7	0.370878	2.68e-12	333	0
adenosine_5m	fructose_6p	0.370488	2.63e-12	334	0
F007	DAG.36.4	0.31496	2.5e-12	472	0
PC.34.3	TAG.48.4..2.	0.387521	2.48e-12	304	0
F236	TAG.54.8	-0.300267	2.45e-12	522	0
F042	TAG.58.5	0.345469	2.4e-12	389	0
PC.34.4..1.	PC.38.5	0.387774	2.39e-12	304	0
b_alanine	citrate	0.312714	2.38e-12	480	0
F402	PC.32.2..2.	-0.339903	2.35e-12	403	0
F007	MGDG.34.3..2.	0.315402	2.32e-12	472	0
MGDG.34.0	PE.36.5.zwitterion	-0.388033	2.31e-12	304	0
PC.32.1..2.	TAG.50.3..2.	-0.388089	2.29e-12	304	0
F017	PC.36.2	-0.338934	2.27e-12	406	0
MGDG.32.2	PE.34.1..2.	0.388302	2.22e-12	304	0
MGDG.34.4..1.	PE.38.2	0.3722	2.21e-12	333	0
DGDG.34.3..2.	MGDG.36.1	0.388581	2.14e-12	304	0
glutarate_2o	Melezitose	0.397985	2.08e-12	289	0
F063	PE.36.4.zwitterion	-0.316188	2.03e-12	472	0
F067	TAG.50.3..2.	0.324505	2.02e-12	447	0
TAG.50.5	TAG.52.8	0.38903	2.01e-12	304	0
F063	MGDG.32.1..1.	0.316346	1.98e-12	472	0
DGDG.34.0	PE.36.1	0.389147	1.97e-12	304	0
TAG.52.0..2.	TAG.54.5	0.37322	1.91e-12	333	0
DGDG.36.3..2.	TAG.48.4..2.	0.389421	1.9e-12	304	0
F023	F412	0.323332	1.85e-12	452	0
DGDG.34.6	TAG.52.7..1.	0.373429	1.85e-12	333	0
PC.32.1..1.	PC.34.1..2.	0.389789	1.8e-12	304	0
F026	F412	0.323555	1.78e-12	452	0
F077	F412	0.34248	1.78e-12	401	0
MGDG.38.6	TAG.52.0..1.	0.373883	1.73e-12	333	0
TAG.48.4..2.	TAG.52.2	0.390208	1.7e-12	304	0
F076	DGDG.36.5	0.306082	1.68e-12	509	0
F402	MGDG.32.0	0.342017	1.68e-12	403	0
PC.32.1..2.	PC.38.3..2.	-0.390572	1.61e-12	304	0
F241	F412	0.324305	1.58e-12	452	0
PE.34.3..2..zwitterion	TAG.60.7	0.390837	1.55e-12	304	0
DGDG.32.1..2.	PC.32.1..2.	-0.390917	1.54e-12	304	0
F017	TAG.56.7..1.	0.341381	1.54e-12	406	0
glutamine	phenylalanine	0.379004	1.53e-12	325	0
F042	PC.32.3..1.	0.348365	1.53e-12	389	0
MGDG.34.3..2.	TAG.48.4..2.	0.390952	1.53e-12	304	0
PC.34.5	PE.38.4.zwitterion	0.390998	1.52e-12	304	0
F007	PC.36.3..2.	0.31796	1.51e-12	472	0
MGDG.34.1	PE.34.1..2.	0.39118	1.48e-12	304	0
F027	DAG.34.2	0.30592	1.42e-12	513	0
F007	DGDG.34.4..1.	0.318423	1.39e-12	472	0
MGDG.36.1	MGDG.38.5	0.375389	1.39e-12	333	0
DGDG.34.0	MGDG.38.4	0.375414	1.38e-12	333	0
MGDG.34.5	TAG.60.6	0.37544	1.38e-12	333	0
DGDG.32.3..1.	TAG.56.7..1.	0.391722	1.37e-12	304	0
TAG.48.2..2.	TAG.56.7..2.	0.375646	1.34e-12	333	0
F402	TAG.58.2..1.	0.343466	1.34e-12	403	0
TAG.58.3	TAG.58.8	0.375751	1.32e-12	333	0
erythritol	xlitol	0.309828	1.31e-12	501	0
F067	DGDG.34.2	0.32712	1.31e-12	447	0
F243	DAG.36.5	-0.309068	1.29e-12	504	0
F017	DGDG.34.1	0.342503	1.29e-12	406	0
histidine	isoleucine	0.321586	1.27e-12	464	0
TAG.54.6	TAG.58.8	0.376006	1.27e-12	333	0
F402	TAG.56.6..1.	0.343909	1.25e-12	403	0
PE.34.1..1.	PE.34.4..1..zwitterion	0.392479	1.23e-12	304	0
F042	PE.36.4.zwitterion	-0.34975	1.23e-12	389	0
PE.36.6.zwitterion	TAG.56.7..2.	-0.376218	1.23e-12	333	0
TAG.52.4	TAG.58.6	0.376252	1.22e-12	333	0
F007	PC.38.2	-0.319279	1.2e-12	472	0
DGDG.34.4..3.	TAG.52.7..2.	0.376377	1.2e-12	333	0
TAG.48.4..2.	TAG.56.2..1.	0.392802	1.18e-12	304	0
F036	TAG.60.2	0.318453	1.18e-12	475	0
F063	PC.38.2	-0.319428	1.17e-12	472	0
DGDG.34.3..2.	TAG.60.7	0.39281	1.17e-12	304	0
DGDG.32.3..1.	TAG.50.4..2.	0.392927	1.15e-12	304	0
glutamine	leucine	0.40959	1.14e-12	278	0
F007	PE.36.2.zwitterion	-0.319624	1.14e-12	472	0
DGDG.36.4	PC.32.1..2.	0.393146	1.12e-12	304	0
F063	TAG.52.3	0.319753	1.11e-12	472	0
F077	TAG.52.4	-0.305608	1.11e-12	519	0
TAG.48.0	TAG.58.6	0.376892	1.11e-12	333	0
DGDG.38.6	TAG.52.7..2.	0.377103	1.08e-12	333	0
TAG.52.0..2.	TAG.60.6	0.3771	1.08e-12	333	0
DAG.36.3..1.	DGDG.32.2..1.	0.39346	1.07e-12	304	0
PE.36.5.zwitterion	TAG.60.7	0.393485	1.07e-12	304	0
F243	PC.36.3..1.	0.310191	1.06e-12	504	0
phosphate	proline	0.33497	1.04e-12	429	0
F017	PC.38.2	-0.343947	1.02e-12	406	0
glycerol	urea	0.30898	1.01e-12	509	0
F067	PC.36.3..2.	0.328778	9.97e-13	447	0
F243	DGDG.32.2..1.	-0.310548	9.93e-13	504	0
F243	DGDG.36.6	-0.310558	9.91e-13	504	0
calystegine_b2	homoserine	0.426643	9.54e-13	256	0
MGDG.38.3	PC.32.3..1.	0.378052	9.36e-13	333	0
DGDG.34.4..3.	TAG.50.4..2.	0.378178	9.19e-13	333	0
TAG.52.0..2.	TAG.60.2	0.378325	8.99e-13	333	0
F067	MGDG.36.6	0.329419	8.96e-13	447	0
histidine	serine	0.332647	8.91e-13	438	0
F243	DGDG.32.1..2.	-0.311176	8.89e-13	504	0
DAG.34.4	MGDG.38.6	0.378463	8.81e-13	333	0
F042	PC.36.5	-0.351915	8.78e-13	389	0
DGDG.34.2	PC.34.1..2.	0.394881	8.73e-13	304	0
DGDG.32.1..1.	PE.38.3..2..zwitterion	0.395144	8.4e-13	304	0
DGDG.32.2..2.	MGDG.36.3..1.	0.395261	8.26e-13	304	0
MGDG.32.1..1.	PE.34.1..2.	0.395274	8.25e-13	304	0
DAG.36.2	TAG.58.7	-0.378996	8.14e-13	333	0
PE.36.3..2..zwitterion	PE.38.4.zwitterion	0.395451	8.04e-13	304	0
F060	TAG.54.5	0.300499	7.76e-13	545	0
MGDG.32.2	PC.34.1..2.	0.395961	7.47e-13	304	0
F060	TAG.60.2	0.300796	7.35e-13	545	0
DGDG.36.1..2.	PC.38.3..1.	0.396106	7.31e-13	304	0
MGDG.34.4..1.	MGDG.38.6	0.379833	7.18e-13	333	0
F067	MGDG.32.0	0.330818	7.09e-13	447	0
F412	F612	0.329285	6.84e-13	452	0
F410	MGDG.34.3..2.	0.300947	6.81e-13	546	0
DAG.36.2	TAG.56.7..2.	-0.380589	6.41e-13	333	0
F234	DGDG.34.4..3.	0.402058	6.3e-13	296	0
DGDG.34.3..2.	PC.36.2	-0.397186	6.26e-13	304	0
F243	TAG.48.2..1.	-0.313262	6.15e-13	504	0
TAG.52.7..1.	TAG.52.8	0.397365	6.1e-13	304	0
DGDG.34.4..1.	TAG.48.4..2.	0.397375	6.09e-13	304	0
F402	TAG.52.5	-0.348395	6.06e-13	403	0
F007	PC.36.2	-0.323297	6.05e-13	472	0
F042	PC.36.4	-0.354386	5.93e-13	389	0
DGDG.34.2	DGDG.34.6	0.381155	5.89e-13	333	0
fructose	BX	0.362519	5.78e-13	371	0
MGDG.34.4..1.	PC.34.5	0.381297	5.77e-13	333	0
MGDG.38.3	PC.32.1..1.	0.381302	5.76e-13	333	0
PC.32.1..2.	TAG.48.4..1.	-0.397755	5.76e-13	304	0
F017	TAG.52.1	0.34751	5.75e-13	406	0
MGDG.38.3	TAG.50.3..1.	0.381341	5.73e-13	333	0
PC.36.5	TAG.52.0..2.	-0.381589	5.52e-13	333	0
PC.32.1..2.	TAG.52.5	-0.398062	5.51e-13	304	0
DGDG.38.6	MGDG.34.1	0.381622	5.49e-13	333	0
F017	PC.34.2	-0.347926	5.37e-13	406	0
F027	PC.32.0	0.311524	5.24e-13	513	0
DGDG.36.3..1.	MGDG.38.5	0.381967	5.21e-13	333	0
glutamine	threonine	0.385255	5.18e-13	327	0
TAG.56.4	TAG.56.7..2.	0.382066	5.14e-13	333	0
F007	TAG.50.1	0.324272	5.11e-13	472	0
PC.38.5	TAG.58.5	0.398599	5.1e-13	304	0
F626	DAG.36.2	0.300708	5.08e-13	553	0
PE.34.1..1.	TAG.56.7..2.	-0.382136	5.08e-13	333	0
F067	PE.36.3..2..zwitterion	0.332827	5.05e-13	447	0
F007	DAG.36.5	0.324351	5.04e-13	472	0
DGDG.34.4..2.	MGDG.38.4	0.382183	5.04e-13	333	0
F060	DGDG.32.1..1.	0.302923	4.97e-13	545	0
F007	TAG.48.3..1.	0.324501	4.91e-13	472	0
DGDG.38.5	TAG.52.7..2.	0.382608	4.73e-13	333	0
F077	TAG.50.4..1.	-0.310423	4.68e-13	519	0
DGDG.32.2..2.	PC.34.1..2.	0.399388	4.54e-13	304	0
calystegine_b2	fructose_6p	0.403088	4.53e-13	298	0
F007	DGDG.36.3..2.	0.325059	4.46e-13	472	0
TAG.48.4..2.	TAG.52.7..2.	0.39953	4.45e-13	304	0
F243	PE.34.2.zwitterion	0.315104	4.43e-13	504	0
TAG.48.4..2.	TAG.58.5	0.399582	4.42e-13	304	0
DGDG.32.2..2.	MGDG.36.5	0.399666	4.36e-13	304	0
F071	PC.32.0	0.305637	4.27e-13	538	0
F076	MGDG.32.0	0.313875	4.23e-13	509	0
MGDG.32.1..1.	PC.34.1..2.	0.399956	4.18e-13	304	0
F410	PC.36.3..2.	0.303594	4.18e-13	546	0
TAG.52.8	TAG.54.8	0.399967	4.17e-13	304	0
PC.36.6	PE.38.4.zwitterion	0.4001	4.09e-13	304	0
TAG.54.7	TAG.58.6	0.383754	3.98e-13	333	0
DGDG.32.1..2.	MGDG.34.5	0.383792	3.96e-13	333	0
DGDG.34.4..3.	TAG.60.6	0.383948	3.87e-13	333	0
F055	F412	0.332737	3.8e-13	452	0
PE.34.4..2..zwitterion	PE.36.4.zwitterion	0.400623	3.79e-13	304	0
PE.34.4..1..zwitterion	PE.34.4..2..zwitterion	-0.400813	3.69e-13	304	0
PE.36.4.zwitterion	TAG.58.7	0.384294	3.67e-13	333	0
DGDG.34.3..1.	MGDG.38.4	0.384388	3.61e-13	333	0
DGDG.36.3..1.	DGDG.38.6	0.384652	3.47e-13	333	0
F245	TAG.48.3..1.	0.300953	3.46e-13	560	0
F036	TAG.50.3..2.	0.325545	3.45e-13	475	0
F029	MGDG.32.1..1.	0.305252	3.4e-13	544	0
F236	MGDG.34.2	0.311347	3.39e-13	522	0
DGDG.34.3..2.	PE.38.4.zwitterion	0.401453	3.36e-13	304	0
DGDG.38.6	TAG.50.5	0.384874	3.36e-13	333	0
galactose	maltitol	0.451541	3.31e-13	235	0
F024	TAG.50.3..1.	-0.303281	3.3e-13	552	0
F613	PE.36.4.zwitterion	-0.300831	3.21e-13	562	0
calystegine_b2	BX	0.49651	3.21e-13	190	0
F066	DGDG.38.4	0.304258	3.19e-13	549	0
F244	DGDG.32.2..1.	0.301447	3.15e-13	560	0
PE.34.4..1..zwitterion	TAG.50.3..2.	0.401975	3.11e-13	304	0
F410	TAG.50.4..2.	0.305256	3.07e-13	546	0
DAG.36.3..2.	TAG.50.6	0.402104	3.05e-13	304	0
TAG.52.4	TAG.52.8	0.402114	3.05e-13	304	0
F074	PC.34.2	-0.300949	2.99e-13	563	0
glutamine	valine	0.396342	2.96e-13	314	0
DGDG.32.3..1.	TAG.52.6..2.	0.402505	2.88e-13	304	0
TAG.54.1	TAG.58.1	0.402517	2.87e-13	304	0
MGDG.38.6	TAG.60.5	0.38599	2.83e-13	333	0
F017	TAG.50.3..2.	0.351876	2.81e-13	406	0
F410	MGDG.36.5	0.305897	2.73e-13	546	0
DGDG.34.4..3.	TAG.52.0..1.	0.386251	2.72e-13	333	0
TAG.48.1	TAG.58.7	0.386288	2.71e-13	333	0
F622	TAG.60.2	0.322449	2.7e-13	489	0
TAG.58.6	TAG.50.2	0.386304	2.7e-13	333	0
PE.34.2.zwitterion	PE.38.3..1..zwitterion	0.403079	2.64e-13	304	0
F243	PC.36.4	0.31805	2.61e-13	504	0
F071	PC.32.2..1.	-0.308369	2.58e-13	538	0
DAG.34.3	TAG.48.4..2.	0.403315	2.55e-13	304	0
citramalate	PC.36.3..1.	-0.307395	2.52e-13	542	0
F007	TAG.48.2..2.	-0.328397	2.49e-13	472	0
F622	DGDG.36.4	0.32293	2.48e-13	489	0
F236	DGDG.34.2	0.313081	2.46e-13	522	0
F410	DGDG.36.5	0.306475	2.45e-13	546	0
F626	MGDG.34.1	0.304646	2.43e-13	553	0
F007	MGDG.34.2	0.328523	2.43e-13	472	0
F244	PE.34.2.zwitterion	-0.302864	2.41e-13	560	0
F027	PC.36.3..1.	-0.3159	2.37e-13	513	0
DGDG.36.6	TAG.48.4..2.	0.403815	2.37e-13	304	0
glutamine	lysine	0.410829	2.33e-13	293	0
F060	MGDG.34.6	0.307002	2.33e-13	545	0
PE.36.3..1..zwitterion	PE.38.3..1..zwitterion	0.403935	2.33e-13	304	0
glycerate	Melezitose	-0.301799	2.31e-13	565	0
F403	DGDG.36.1..1.	0.306846	2.17e-13	547	0
F609	TAG.60.6	0.306324	2.16e-13	549	0
F410	DGDG.34.1	0.307155	2.15e-13	546	0
TAG.56.5..1.	TAG.58.8	0.387969	2.09e-13	333	0
F034	PC.36.1..1.	0.300585	2.08e-13	572	0
DGDG.34.4..1.	PE.34.4..2..zwitterion	-0.404702	2.08e-13	304	0
PE.34.3..2..zwitterion	TAG.52.6..2.	0.404718	2.07e-13	304	0
DGDG.34.4..1.	DGDG.38.5	0.388085	2.06e-13	333	0
F245	PC.32.0	0.303752	2.04e-13	560	0
citramalate	PC.36.5	-0.308535	2.04e-13	542	0
F063	PC.32.3..1.	0.329553	2.03e-13	472	0
F076	MGDG.36.3..2.	0.317968	2.02e-13	509	0
F063	TAG.56.3	0.329576	2.02e-13	472	0
TAG.52.6..1.	TAG.58.6	0.388218	2.01e-13	333	0
TAG.48.4..1.	TAG.48.4..2.	0.404992	1.99e-13	304	0
F236	MGDG.36.6	0.314318	1.96e-13	522	0
PE.34.2.zwitterion	TAG.56.7..2.	0.388421	1.95e-13	333	0
F074	PE.36.2.zwitterion	-0.30327	1.93e-13	563	0
TAG.56.6..1.	TAG.58.6	0.388492	1.93e-13	333	0
F060	DGDG.34.0	0.308098	1.9e-13	545	0
isocitrate	tyrosine	0.323518	1.89e-13	492	0
F236	TAG.50.3..2.	0.314513	1.89e-13	522	0
glycine	histidine	0.334371	1.88e-13	459	0
F042	DAG.34.2	0.361558	1.86e-13	389	0
DGDG.34.4..3.	MGDG.34.1	0.388773	1.85e-13	333	0
F027	TAG.50.1	0.317293	1.84e-13	513	0
F017	TAG.50.1	0.354523	1.81e-13	406	0
F618	TAG.52.5	-0.300537	1.81e-13	575	0
TAG.48.4..2.	TAG.56.7..1.	0.405646	1.81e-13	304	0
F060	PE.36.3..2..zwitterion	0.308417	1.79e-13	545	0
F619	MGDG.36.3..1.	0.302662	1.78e-13	567	0
PC.34.5	PE.34.1..2.	0.40576	1.78e-13	304	0
F066	DGDG.32.2..1.	0.30741	1.76e-13	549	0
valine	Melezitose	0.30121	1.75e-13	573	0
F020	TAG.56.6..1.	0.300475	1.75e-13	576	0
F243	TAG.60.6	-0.320267	1.75e-13	504	0
DAG.36.4	MGDG.38.3	-0.389178	1.74e-13	333	0
F071	TAG.60.4	-0.310501	1.73e-13	538	0
F236	DAG.36.4	0.315023	1.72e-13	522	0
TAG.58.3	TAG.58.7	0.389301	1.71e-13	333	0
F203	PC.32.0	0.300178	1.68e-13	578	0
F074	PE.34.1..1.	0.303994	1.68e-13	563	0
F209	TAG.54.5	-0.300185	1.68e-13	578	0
F402	PC.32.0	0.356255	1.67e-13	403	0
F612	TAG.60.2	0.300235	1.67e-13	578	0
F237	DGDG.36.5	0.300297	1.64e-13	578	0
DGDG.36.6	PE.38.3..1..zwitterion	0.406307	1.63e-13	304	0
F204	TAG.54.7	-0.30034	1.63e-13	578	0
F030	TAG.54.0	0.300391	1.62e-13	578	0
F231	TAG.54.3	0.300416	1.61e-13	578	0
F502	PC.36.2	-0.301433	1.6e-13	574	0
F305	TAG.58.2..1.	0.300443	1.6e-13	578	0
F036	DAG.34.2	0.329928	1.59e-13	475	0
F414	PE.36.3..2..zwitterion	0.307978	1.59e-13	549	0
F042	PE.36.2.zwitterion	-0.36254	1.58e-13	389	0
F009	MGDG.32.1..1.	0.300783	1.57e-13	577	0
F036	TAG.54.8	-0.330026	1.56e-13	475	0
TAG.50.4..2.	TAG.58.8	0.389942	1.54e-13	333	0
F053	MGDG.32.1..1.	0.30092	1.53e-13	577	0
F243	PE.34.1..1.	-0.321031	1.52e-13	504	0
F502	PE.36.4.zwitterion	-0.301701	1.52e-13	574	0
F208	MGDG.32.1..1.	0.301048	1.49e-13	577	0
F611	MGDG.34.2	0.303315	1.49e-13	568	0
F036	PC.36.3..1.	-0.330414	1.46e-13	475	0
F210	DAG.36.4	0.300967	1.44e-13	578	0
DGDG.32.1..1.	MGDG.34.4..1.	0.390378	1.44e-13	333	0
DGDG.38.6	TAG.58.6	0.390372	1.44e-13	333	0
glycine	isocitrate	0.313728	1.43e-13	530	0
F243	TAG.52.3	-0.321347	1.43e-13	504	0
F207	DAG.36.4	0.301077	1.41e-13	578	0
F243	PC.36.5	0.321441	1.41e-13	504	0
glutamine	methionine	0.39557	1.4e-13	324	0
F056	TAG.56.7..1.	0.301389	1.4e-13	577	0
F017	DAG.36.5	0.356136	1.39e-13	406	0
F236	TAG.48.1	-0.316196	1.39e-13	522	0
F201	TAG.54.3	0.301654	1.39e-13	576	0
F627	TAG.52.1	0.301714	1.38e-13	576	0
F408	TAG.52.4	-0.301229	1.37e-13	578	0
MGDG.34.4..1.	PC.32.3..1.	0.390815	1.35e-13	333	0
TAG.56.2..2.	TAG.60.0	0.407596	1.35e-13	304	0
phenylalanine	phosphate	0.31523	1.34e-13	526	0
DAG.36.3..1.	DAG.36.4	0.407632	1.34e-13	304	0
F611	MGDG.34.3..2.	0.303909	1.33e-13	568	0
DGDG.38.6	TAG.52.0..1.	0.390903	1.33e-13	333	0
F213	TAG.58.2..1.	0.301394	1.33e-13	578	0
F053	DGDG.36.1..1.	0.301719	1.31e-13	577	0
F237	TAG.54.8	-0.301456	1.31e-13	578	0
F227	DAG.34.2	0.301778	1.3e-13	577	0
MGDG.34.2	PE.38.3..2..zwitterion	0.407849	1.3e-13	304	0
MGDG.38.4	TAG.58.6	0.391109	1.29e-13	333	0
TAG.48.4..2.	TAG.54.7	0.407941	1.28e-13	304	0
F402	DGDG.36.3..1.	0.357919	1.27e-13	403	0
F060	MGDG.32.2	0.310251	1.27e-13	545	0
F502	TAG.60.5	0.302626	1.27e-13	574	0
F242	DGDG.36.5	0.304715	1.26e-13	566	0
F246	TAG.54.5	0.304985	1.26e-13	565	0
F076	TAG.56.7..1.	0.320578	1.25e-13	509	0
MGDG.34.4..1.	PC.32.1..1.	0.391392	1.23e-13	333	0
F233	PC.36.5	-0.301801	1.23e-13	578	0
F602	TAG.50.0	0.301876	1.21e-13	578	0
F244	DAG.34.2	0.306521	1.2e-13	560	0
F020	MGDG.36.3..2.	0.302412	1.2e-13	576	0
F015	PC.32.2..1.	-0.30217	1.2e-13	577	0
F067	PC.36.1..1.	0.341198	1.19e-13	447	0
F210	DGDG.36.3..1.	0.302023	1.18e-13	578	0
F207	TAG.54.1	0.302001	1.18e-13	578	0
F622	MGDG.36.6	0.327156	1.16e-13	489	0
F627	TAG.60.3	0.30261	1.16e-13	576	0
F018	PC.36.3..2.	0.302637	1.15e-13	576	0
F502	TAG.52.3	0.303138	1.15e-13	574	0
F020	TAG.50.4..2.	0.302773	1.12e-13	576	0
F227	DGDG.38.4	0.302545	1.11e-13	577	0
MGDG.34.4..1.	PC.34.1..1.	0.392058	1.11e-13	333	0
F241	TAG.54.5	0.302317	1.11e-13	578	0
F242	TAG.56.6..1.	0.305383	1.11e-13	566	0
F414	PE.36.4.zwitterion	-0.30999	1.08e-13	549	0
F074	DGDG.36.3..2.	0.306348	1.07e-13	563	0
F003	TAG.56.6..1.	0.302801	1.06e-13	577	0
F045	TAG.48.1	-0.306703	1.05e-13	562	0
F243	TAG.58.5	-0.32303	1.05e-13	504	0
F056	F412	0.34018	1.04e-13	452	0
MGDG.34.5	TAG.58.6	0.392476	1.04e-13	333	0
F203	DGDG.32.1..2.	0.302752	1.02e-13	578	0
F233	DGDG.34.0	0.302741	1.02e-13	578	0
Sorbitol	DGDG.36.1..1.	-0.322583	1.02e-13	506	0
histidine	valine	0.351978	1.01e-13	421	0
DGDG.36.1..2.	MGDG.32.0	0.409603	9.97e-14	304	0
F074	PC.36.5	-0.306718	9.95e-14	563	0
F036	TAG.48.3..1.	0.332559	9.95e-14	475	0
F044	DGDG.36.1..1.	-0.30317	9.88e-14	577	0
F007	TAG.50.4..2.	0.333599	9.86e-14	472	0
F201	PC.38.4	0.303449	9.81e-14	576	0
F401	TAG.54.3	0.303531	9.68e-14	576	0
F602	DGDG.38.4	0.303034	9.66e-14	578	0
aspartate	citrate	0.311953	9.64e-14	544	0
F025	PC.32.2..1.	-0.309254	9.64e-14	554	0
F063	DAG.36.5	0.333788	9.55e-14	472	0
phosphate	HI	-0.38463	9.46e-14	349	0
F016	MGDG.32.1..1.	0.303417	9.41e-14	577	0
F020	TAG.58.2..1.	0.303742	9.28e-14	576	0
F003	DGDG.36.3..1.	0.303503	9.26e-14	577	0
F046	MGDG.34.6	0.306136	9.1e-14	567	0
F222	PC.36.1..1.	0.303631	9.02e-14	577	0
F618	TAG.54.5	0.304175	8.97e-14	575	0
PE.34.4..1..zwitterion	TAG.54.9	0.410336	8.93e-14	304	0
F057	TAG.54.6	-0.307291	8.9e-14	563	0
MGDG.34.1	MGDG.34.4..1.	0.393495	8.88e-14	333	0
F053	TAG.52.7..2.	0.303732	8.86e-14	577	0
F067	DAG.34.3	0.343023	8.68e-14	447	0
MGDG.36.1	MGDG.38.4	0.393636	8.68e-14	333	0
PE.36.1	PE.36.2.zwitterion	0.410531	8.66e-14	304	0
F414	DGDG.36.5	0.311204	8.57e-14	549	0
F213	MGDG.34.3..2.	0.30364	8.57e-14	578	0
F074	DAG.36.5	0.307506	8.53e-14	563	0
F015	DGDG.36.3..1.	0.30398	8.44e-14	577	0
F620	DAG.36.2	0.303995	8.42e-14	577	0
F502	TAG.58.4	0.304807	8.33e-14	574	0
TAG.52.7..2.	TAG.58.8	0.393937	8.28e-14	333	0
F053	PC.34.1..1.	0.304108	8.22e-14	577	0
MGDG.38.3	PE.38.2	0.394007	8.19e-14	333	0
F045	PE.38.2	-0.307985	8.17e-14	562	0
F066	MGDG.32.0	0.311482	8.13e-14	549	0
F020	DGDG.36.3..2.	0.304448	8.08e-14	576	0
F228	MGDG.32.1..1.	0.303955	8.08e-14	578	0
PC.32.3..1.	TAG.48.4..2.	0.411035	8.04e-14	304	0
F307	TAG.50.3..2.	0.303968	8.04e-14	578	0
F071	TAG.56.7..1.	0.314574	8.02e-14	538	0
F051	DGDG.32.1..2.	0.304288	7.95e-14	577	0
F243	TAG.50.1	-0.324537	7.95e-14	504	0
DGDG.36.4	PE.36.5.zwitterion	-0.411144	7.9e-14	304	0
F227	PE.34.2.zwitterion	-0.304329	7.88e-14	577	0
MGDG.38.5	TAG.60.6	0.394315	7.82e-14	333	0
F502	TAG.48.3..2.	0.305159	7.77e-14	574	0
F023	TAG.54.2	0.304921	7.75e-14	575	0
PC.38.5	PE.34.2.zwitterion	0.411288	7.73e-14	304	0
F060	TAG.48.2..2.	-0.312838	7.73e-14	545	0
F034	DGDG.36.5	0.305735	7.68e-14	572	0
PE.34.1..2.	PE.34.3..2..zwitterion	0.411373	7.64e-14	304	0
F203	PC.36.3..1.	-0.30433	7.51e-14	578	0
F042	TAG.60.7	0.367092	7.46e-14	389	0
F210	DGDG.32.0	0.304378	7.42e-14	578	0
F213	PE.34.2.zwitterion	-0.304382	7.42e-14	578	0
TAG.52.2	TAG.60.0	0.411567	7.42e-14	304	0
TY	SW_fruit	0.302157	7.39e-14	587	0
MGDG.34.4..1.	MGDG.36.3..1.	0.394682	7.37e-14	333	0
F204	PC.34.5	0.304428	7.35e-14	578	0
DGDG.36.5	PE.34.1..2.	0.411662	7.28e-14	304	0
F057	PC.38.4	0.308355	7.24e-14	563	0
F246	TAG.54.6	-0.307853	7.22e-14	565	0
PE.34.4..2..zwitterion	PE.36.2.zwitterion	0.411744	7.19e-14	304	0
F050	DGDG.32.1..1.	0.304829	7.15e-14	577	0
F063	DGDG.36.1..1.	0.335425	7.11e-14	472	0
F029	MGDG.32.0	0.313564	7.08e-14	544	0
F012	MGDG.36.3..1.	0.304891	7.06e-14	577	0
F074	TAG.52.1	0.30848	7.06e-14	563	0
PC.36.1..1.	TAG.58.7	-0.394959	7.06e-14	333	0
F232	MGDG.36.3..1.	0.304673	7.02e-14	578	0
F414	TAG.48.3..1.	0.312247	7.02e-14	549	0
F245	TAG.58.5	0.309301	7.02e-14	560	0
glycine	Melezitose	0.305965	6.97e-14	573	0
F615	PC.34.1..1.	0.305467	6.97e-14	575	0
homoserine	isocitrate	0.349147	6.91e-14	434	0
F007	DAG.34.2	0.335589	6.88e-14	472	0
F232	MGDG.36.3..2.	0.304762	6.88e-14	578	0
DAG.36.3..2.	MGDG.34.3..2.	0.412111	6.82e-14	304	0
F627	TAG.54.8	-0.305317	6.82e-14	576	0
F003	DGDG.34.2	0.305088	6.79e-14	577	0
F027	TAG.50.3..2.	0.322667	6.79e-14	513	0
F232	DGDG.38.4	0.304865	6.75e-14	578	0
F060	DAG.36.5	0.313587	6.71e-14	545	0
F237	MGDG.36.6	0.304892	6.71e-14	578	0
DGDG.36.3..2.	PE.38.4.zwitterion	0.412244	6.68e-14	304	0
F225	DGDG.34.3..1.	0.30494	6.66e-14	578	0
F245	TAG.50.0	0.309572	6.66e-14	560	0
F042	TAG.52.7..2.	0.367758	6.66e-14	389	0
DGDG.34.6	TAG.60.5	0.395316	6.66e-14	333	0
DGDG.36.3..2.	PE.36.1	0.412355	6.57e-14	304	0
F012	PE.36.6.zwitterion	0.305251	6.57e-14	577	0
F622	TAG.60.4	-0.330262	6.57e-14	489	0
F036	MGDG.36.6	0.334866	6.55e-14	475	0
F003	DGDG.36.5	0.305344	6.44e-14	577	0
F018	PC.32.0	0.305653	6.39e-14	576	0
PC.32.2..1.	PE.36.1	0.412544	6.39e-14	304	0
F030	TAG.54.2	0.305135	6.39e-14	578	0
F009	TAG.58.0	0.3054	6.39e-14	577	0
F613	TAG.60.7	0.309291	6.35e-14	562	0
F602	DGDG.34.2	0.305206	6.31e-14	578	0
F242	DGDG.36.2	0.308297	6.31e-14	566	0
adenosine_5m	methionine	0.342001	6.26e-14	455	0
DGDG.34.3..2.	TAG.52.6..2.	0.412667	6.26e-14	304	0
F210	DGDG.32.1..2.	0.305276	6.22e-14	578	0
DGDG.36.6	PE.38.4.zwitterion	0.412724	6.22e-14	304	0
F204	TAG.60.2	0.305314	6.17e-14	578	0
F414	MGDG.34.2	0.312962	6.13e-14	549	0
citramalate	fructose	-0.334274	6.08e-14	478	0
F410	DGDG.36.3..2.	0.313811	6.08e-14	546	0
F502	PE.36.2.zwitterion	-0.306466	6.02e-14	574	0
DGDG.36.6	TAG.58.6	0.396019	5.97e-14	333	0
F620	DGDG.36.5	0.305752	5.95e-14	577	0
PE.36.2.zwitterion	TAG.50.6	-0.412996	5.95e-14	304	0
PE.34.1..2.	PE.36.6.zwitterion	0.413037	5.91e-14	304	0
F063	TAG.50.4..2.	0.336539	5.82e-14	472	0
TAG.50.6	TAG.54.5	0.413156	5.82e-14	304	0
F605	MGDG.32.0	0.305678	5.75e-14	578	0
F231	TAG.50.1	0.305702	5.73e-14	578	0
F217	TAG.54.0	0.305697	5.73e-14	578	0
DGDG.32.1..2.	MGDG.38.5	0.396316	5.68e-14	333	0
F305	PE.34.3..1..zwitterion	0.305723	5.68e-14	578	0
PE.36.3..2..zwitterion	TAG.56.7..2.	-0.396336	5.68e-14	333	0
F208	TAG.56.0	0.306076	5.6e-14	577	0
sucrose	BX	0.327043	5.6e-14	502	0
F227	PC.36.4	-0.306086	5.57e-14	577	0
histidine	homoserine	0.36753	5.55e-14	392	0
F024	F412	0.345206	5.55e-14	448	0
F003	MGDG.34.6	0.306128	5.53e-14	577	0
F307	PC.34.1..1.	0.305911	5.51e-14	578	0
F067	PE.36.2.zwitterion	-0.345624	5.48e-14	447	0
F227	DGDG.34.3..1.	0.306176	5.46e-14	577	0
F213	TAG.48.2..1.	0.305957	5.44e-14	578	0
F063	MGDG.36.3..2.	0.336971	5.37e-14	472	0
MGDG.36.6	PC.32.1..2.	-0.413683	5.37e-14	304	0
F627	PE.34.1..1.	0.306535	5.37e-14	576	0
F204	PE.36.3..2..zwitterion	0.30605	5.33e-14	578	0
F023	TAG.58.0	0.306815	5.33e-14	575	0
F210	TAG.48.3..2.	0.306116	5.28e-14	578	0
F036	MGDG.36.5	0.336107	5.24e-14	475	0
TAG.54.1	TAG.60.1	0.413907	5.2e-14	304	0
F408	TAG.60.2	0.306187	5.2e-14	578	0
F605	MGDG.36.3..2.	0.306222	5.15e-14	578	0
DGDG.36.1..1.	MGDG.38.5	0.396939	5.15e-14	333	0
F237	MGDG.32.0	0.306266	5.11e-14	578	0
F619	MGDG.36.3..2.	0.309106	5.11e-14	567	0
MGDG.34.3..1.	MGDG.34.5	0.397082	5.06e-14	333	0
Fruit_L_W	Anther_L_W	0.31341	5.06e-14	551	0
DAG.36.3..2.	DGDG.36.6	0.414094	5.04e-14	304	0
F307	TAG.60.5	0.306361	5.02e-14	578	0
F029	DGDG.36.3..1.	0.315385	5e-14	544	0
MGDG.34.5	PC.32.3..1.	0.397158	4.97e-14	333	0
F203	PC.36.5	-0.306403	4.97e-14	578	0
F403	PE.34.1..1.	0.314766	4.8e-14	547	0
MGDG.38.6	TAG.54.9	0.397424	4.8e-14	333	0
DAG.34.4	DGDG.36.5	0.397478	4.75e-14	333	0
F050	MGDG.34.3..2.	0.306884	4.75e-14	577	0
F243	PE.36.4.zwitterion	0.327308	4.75e-14	504	0
F024	TAG.54.3	0.313461	4.75e-14	552	0
F046	DGDG.36.6	0.309535	4.69e-14	567	0
F066	TAG.54.2	0.314373	4.66e-14	549	0
F207	DGDG.36.1..1.	0.306819	4.57e-14	578	0
MGDG.36.3..1.	PE.38.3..1..zwitterion	0.414738	4.57e-14	304	0
F025	TAG.60.2	0.313111	4.57e-14	554	0
DGDG.38.4	MGDG.38.6	0.397837	4.49e-14	333	0
DAG.36.3..1.	DGDG.36.3..2.	0.41493	4.44e-14	304	0
F063	TAG.54.1	0.337996	4.44e-14	472	0
MGDG.34.1	MGDG.38.3	0.397989	4.37e-14	333	0
F076	TAG.56.6..1.	0.326244	4.35e-14	509	0
MGDG.32.2	PE.34.4..1..zwitterion	0.415128	4.31e-14	304	0
F305	TAG.60.5	0.307134	4.31e-14	578	0
DAG.34.4	MGDG.38.3	0.39812	4.29e-14	333	0
F018	TAG.48.2..2.	-0.307703	4.26e-14	576	0
F615	DGDG.36.1..1.	0.307981	4.24e-14	575	0
F246	TAG.56.6..1.	0.310729	4.11e-14	565	0
F305	DAG.34.3	0.307401	4.09e-14	578	0
PC.32.3..1.	TAG.48.4..1.	0.415449	4.09e-14	304	0
F204	TAG.54.8	-0.307383	4.09e-14	578	0
F227	PC.34.1..1.	0.307686	4.06e-14	577	0
F051	PE.36.3..2..zwitterion	0.30775	4e-14	577	0
F045	TAG.54.8	-0.311671	4e-14	562	0
F402	DAG.34.2	0.364787	3.95e-14	403	0
MGDG.36.3..2.	PC.34.1..2.	0.415697	3.95e-14	304	0
F619	TAG.50.3..1.	-0.310392	3.95e-14	567	0
F018	TAG.56.6..1.	0.308072	3.95e-14	576	0
PE.34.2.zwitterion	PE.36.1	0.415764	3.91e-14	304	0
F066	TAG.58.0	0.315276	3.91e-14	549	0
F213	MGDG.32.2	0.307687	3.86e-14	578	0
F018	TAG.50.0	0.308198	3.86e-14	576	0
F244	TAG.50.4..2.	0.312417	3.82e-14	560	0
F307	DAG.34.2	0.30782	3.77e-14	578	0
F605	TAG.58.0	0.30783	3.75e-14	578	0
F627	DGDG.36.3..1.	0.30835	3.73e-14	576	0
F402	MGDG.36.3..2.	0.365119	3.73e-14	403	0
F204	DAG.34.2	0.308	3.64e-14	578	0
F207	DGDG.36.3..1.	0.307969	3.64e-14	578	0
F402	PC.32.2..1.	-0.365286	3.64e-14	403	0
F009	MGDG.32.0	0.308277	3.6e-14	577	0
F301	MGDG.34.3..2.	0.308279	3.6e-14	577	0
F245	PC.36.2	-0.312731	3.6e-14	560	0
F232	PC.36.3..2.	0.308055	3.6e-14	578	0
F003	TAG.50.0	0.308298	3.6e-14	577	0
F222	TAG.52.1	0.308282	3.6e-14	577	0
F053	MGDG.32.2	0.308348	3.55e-14	577	0
F023	PC.34.2	-0.308877	3.55e-14	575	0
F214	TAG.54.8	-0.310983	3.53e-14	567	0
F243	DGDG.36.5	-0.328907	3.51e-14	504	0
Fruit_peric_thick	SN_fruit_unit	-0.306423	3.51e-14	585	0
F208	DGDG.36.5	0.30847	3.46e-14	577	0
PC.36.2	PE.34.3..2..zwitterion	-0.416546	3.46e-14	304	0
F067	TAG.54.1	0.348216	3.46e-14	447	0
F604	TAG.56.4	-0.308287	3.42e-14	578	0
F612	DGDG.32.1..2.	0.308338	3.4e-14	578	0
F244	PC.38.2	-0.313014	3.4e-14	560	0
DAG.36.3..1.	TAG.50.3..1.	0.416742	3.35e-14	304	0
F502	PE.34.1..1.	0.309443	3.33e-14	574	0
F245	PE.36.4.zwitterion	-0.313129	3.33e-14	560	0
F012	TAG.54.6	-0.308691	3.33e-14	577	0
TAG.58.7	TAG.60.8	0.846821	3.33e-14	48	0
F026	DGDG.36.5	0.309297	3.26e-14	575	0
F018	DGDG.32.2..1.	0.309055	3.24e-14	576	0
PE.36.5.zwitterion	TAG.56.5..1.	0.416965	3.24e-14	304	0
F627	PC.36.5	-0.309115	3.22e-14	576	0
F023	TAG.54.7	-0.30936	3.22e-14	575	0
PE.36.5.zwitterion	TAG.48.3..1.	0.417042	3.2e-14	304	0
F213	TAG.60.2	0.308613	3.2e-14	578	0
F244	MGDG.36.6	0.313414	3.15e-14	560	0
F014	TAG.52.4	-0.308937	3.15e-14	577	0
F014	TAG.56.7..1.	0.308954	3.15e-14	577	0
galactorinate_l14	saccharate_6	0.383927	3.13e-14	364	0
F026	PC.34.5	0.309531	3.11e-14	575	0
F042	PC.36.2	-0.372274	3.11e-14	389	0
F027	PE.38.2	-0.32679	3.11e-14	513	0
F601	TAG.54.2	0.308773	3.11e-14	578	0
TAG.52.8	TAG.56.5..1.	0.417224	3.11e-14	304	0
DAG.36.3..1.	PC.34.5	0.417264	3.09e-14	304	0
[truncated: 12,903 more rows]
[truncated: 50 more columns]

## Sheet: Table S3
Table S3. correlation between lipid-related genes in fruits and leaves
FRUITS					LEAVES
name	r-value	permuted			name	r-value	permuted
TAG 56:5 (interacts with) Solyc11g065890	0.553152	0			PE 36:3 (1) (interacts with) Solyc08g075690	0.520679	5e-05
TAG 54:7 (interacts with) Solyc01g103910	0.551756	0			PC 38:5 (interacts with) Solyc10g075070	0.465591	0
TAG 60:5 (interacts with) Solyc04g078800	0.551294	0			PE 38:4 (interacts with) Solyc10g075070	0.464869	0
TAG 60:5 (interacts with) Solyc03g093360	0.543563	0			PC 36:3 (1) (interacts with) Solyc09g061840	0.45219	0.0001
TAG 52:5 (interacts with) Solyc11g065890	0.528537	0			PC 36:2 (interacts with) Solyc01g067730	0.45176	0
TAG 50:3 (2) (interacts with) Solyc10g075150	0.525356	0			DAG 36:4 (interacts with) Solyc09g061840	0.444319	5e-05
TAG 50:3 (1) (interacts with) Solyc11g065890	0.509156	0			PC 38:4 (interacts with) Solyc10g075070	0.444067	0.00025
TAG 58:4 (interacts with) Solyc11g065890	0.503391	0			PC 36:3 (1) (interacts with) Solyc08g075690	0.440408	0.0002
TAG 48:0 (interacts with) Solyc12g006930	0.502749	0			DAG 36:3 (1) (interacts with) Solyc08g075690	0.435977	0.00015
TAG 48:0 (interacts with) Solyc10g075150	0.501608	0			DAG 36:3 (1) (interacts with) Solyc09g061840	0.433806	0.00025
TAG 60:5 (interacts with) Solyc09g074270	0.495177	0			PC 34:2 (interacts with) Solyc03g079880	0.42857	0.0003
TAG 56:4 (interacts with) Solyc11g065890	0.488933	0			PC 38:3 (1) (interacts with) Solyc01g111960	0.427321	0.0001
TAG 50:0 (interacts with) Solyc10g075150	0.482791	0			DGDG 32:3 (1) (interacts with) Solyc03g119210	0.424275	0.0004
PE 36:3 (2) (interacts with) Solyc01g099210	0.481932	5e-05			PC 34:5 (interacts with) Solyc03g119210	0.423257	0.00015
TAG 56:3 (interacts with) Solyc11g065890	0.481338	0			MGDG 36:1 (interacts with) Solyc06g083380	0.420483	0.00025
TAG 58:5 (interacts with) Solyc11g065890	0.480478	0			PC 34:1 (interacts with) Solyc09g061840	0.418588	0.00035
TAG 52:4 (interacts with) Solyc01g103910	0.478642	0			PS 38:1 (interacts with) Solyc11g032050	0.418525	0.00025
TAG 60:5 (interacts with) Solyc07g064720	0.473733	0.00015			PE 34:2 (interacts with) Solyc03g079880	0.417529	0.0002
TAG 50:4 (2) (interacts with) Solyc10g075150	0.470479	0.0001			SQDG 32:1 (interacts with) Solyc03g119210	0.416813	0.00035
DAG 36:5 (interacts with) Solyc11g065890	0.470211	0			DAG 34:2 (interacts with) Solyc03g079880	0.416522	0.00045
DAG 36:2 (interacts with) Solyc01g006430	0.462514	0.0001			PC 36:1 (1) (interacts with) Solyc03g079880	0.414049	0.0001
TAG 48:0 (interacts with) Solyc01g096930	0.461174	0.0002			DAG 34:2 (interacts with) Solyc09g061840	0.411886	0.0002
MGDG 34:0 (interacts with) Solyc08g083330	0.458933	5e-05			DAG 36:4 (interacts with) Solyc01g067730	0.411242	0.00035
TAG 60:5 (interacts with) Solyc12g005380	0.456647	5e-05			SQDG 34:5 (interacts with) Solyc11g011620	0.409081	0.00035
TAG 50:0 (interacts with) Solyc12g006930	0.456603	0.0001			DGDG 34:1 (interacts with) Solyc05g056240	0.408227	0.00045
TAG 52:5 (interacts with) Solyc01g103910	0.456103	0.00015			PC 32:0 (interacts with) Solyc05g050710	0.406071	0.00045
DGDG 34:0 (interacts with) Solyc08g083330	0.455828	5e-05			PE 36:3 (1) (interacts with) Solyc08g067530	0.405711	0.0008
TAG 58:2 (interacts with) Solyc04g078800	0.454938	0.00025			DGDG 36:4 (interacts with) Solyc03g098220	0.405017	0.00065
TAG 54:0 (interacts with) Solyc10g075150	0.453782	0.0001			DAG 36:4 (interacts with) Solyc03g079880	0.404387	0.0004
TAG 50:1 (interacts with) Solyc11g065890	0.453575	0.00035			DGDG 38:5 (interacts with) Solyc06g059700	0.403604	0.0006
PE 36:3 (2) (interacts with) Solyc04g006940	0.453065	0.0002			TAG 50:7 (interacts with) Solyc07g007860	0.403374	0.00065
TAG 52:7 (1) (interacts with) Solyc01g103910	0.452706	0.0001			DAG 36:4 (interacts with) Solyc04g054980	0.402622	0.0008
TAG 50:4 (1) (interacts with) Solyc01g103910	0.452387	5e-05			PC 32:2 (2) (interacts with) Solyc03g119210	0.400362	0.00085
TAG 52:6 (2) (interacts with) Solyc10g075150	0.449763	5e-05			PC 36:3 (1) (interacts with) Solyc01g096500	-0.401045	0.0005
TAG 50:4 (1) (interacts with) Solyc11g065890	0.449238	5e-05			PS 38:1 (interacts with) Solyc11g045040	-0.401474	0.00035
TAG 48:2 (1) (interacts with) Solyc11g065890	0.447485	5e-05			PE 36:3 (1) (interacts with) Solyc12g021130	-0.401519	0.00055
TAG 52:7 (2) (interacts with) Solyc10g075150	0.445963	0.0002			DGDG 36:6 (interacts with) Solyc09g083330	-0.401698	0.00055
PC 34:3 (interacts with) Solyc06g051400	0.444621	0.00015			PS 40:2 (1) (interacts with) Solyc08g078870	-0.401804	0.0006
TAG 52:3 (interacts with) Solyc11g065890	0.444297	0.00025			SQDG 34:1 (interacts with) Solyc11g007320	-0.404207	0.00035
TAG 60:4 (interacts with) Solyc11g065890	0.442759	0.0002			DGDG 36:6 (interacts with) Solyc03g026320	-0.404413	0.0008
PE 34:3 (interacts with) Solyc06g051400	0.44115	0.00025			TAG 50:4 (interacts with) Solyc04g056450	-0.404895	0.0006
DGDG 32:0 (interacts with) Solyc10g017580	0.439877	0.0001			TAG 50:7 (interacts with) Solyc04g056450	-0.406781	0.0004
TAG 54:2 (interacts with) Solyc12g006930	0.439358	0.0003			PS 40:0 (interacts with) Solyc04g071540	-0.408145	0.0004
TAG 50:5 (interacts with) Solyc11g065890	0.438422	0.00015			PC 36:4 (interacts with) Solyc12g008970	-0.408996	0.00055
PC 32:2 (2) (interacts with) Solyc03g025720	0.436792	0.0002			PS 40:5 (interacts with) Solyc07g043630	-0.409648	0.00045
PC 36:3 (2) (interacts with) Solyc01g099210	0.436589	0.00015			PS 40:0 (interacts with) Solyc01g011100	-0.409889	0.00025
DAG 36:2 (interacts with) Solyc03g081320	0.435836	0.0002			PC 32:0 (interacts with) Solyc12g099100	-0.410368	0.00015
PC 36:4 (interacts with) Solyc02g090940	0.435469	0.00025			PE 36:3 (1) (interacts with) Solyc01g096500	-0.410839	0.00045
TAG 60:5 (interacts with) Solyc11g032060	0.435108	5e-05			PG 34:2 (1) (interacts with) Solyc11g045040	-0.411916	0.00035
TAG 54:8 (interacts with) Solyc01g103910	0.434766	0.0002			PG 34:1 (1) (interacts with) Solyc04g015350	-0.413131	0.0005
DGDG 36:4 (interacts with) Solyc01g006430	0.43449	0.0002			PS 38:0 (interacts with) Solyc01g011100	-0.416398	0.0003
TAG 48:1 (interacts with) Solyc12g006930	0.431374	0.0002			MGDG 34:1 (interacts with) Solyc12g008790	-0.417807	0.0002
TAG 52:6 (1) (interacts with) Solyc11g065890	0.428613	0.00035			DAG 36:4 (interacts with) Solyc11g045040	-0.418027	0.0003
DAG 36:2 (interacts with) Solyc01g090220	0.427808	0.0005			PG 32:1 (interacts with) Solyc04g077180	-0.418174	0.00015
DGDG 34:2 (interacts with) Solyc04g064920	0.426518	0.0003			PC 32:2 (1) (interacts with) Solyc10g081870	-0.418988	0.00035
TAG 56:6 (interacts with) Solyc05g039950	0.426062	0.0004			PC 34:1 (interacts with) Solyc01g011100	-0.419114	0.00035
TAG 50:5 (interacts with) Solyc09g065890	0.424734	0.00025			MGDG 36:1 (interacts with) Solyc09g090350	-0.419831	0.00045
DGDG 34:4 (1) (interacts with) Solyc07g053890	0.423969	0.00045			DGDG 32:0 (interacts with) Solyc08g007460	-0.423115	0.0001
PC 36:3 (2) (interacts with) Solyc04g006940	0.423834	0.00025			MGDG 38:4 (interacts with) Solyc07g063010	-0.42439	0.00025
TAG 52:4 (interacts with) Solyc03g093360	0.423626	0.0002			TAG 58:0 (interacts with) Solyc11g072980	-0.425384	0.00015
TAG 52:2 (interacts with) Solyc01g096930	0.42345	0.00035			PC 36:3 (1) (interacts with) Solyc09g056350	-0.428063	0.00015
TAG 60:5 (interacts with) Solyc09g090510	0.423297	0.00025			PS 38:0 (interacts with) Solyc11g045040	-0.429406	0.00025
TAG 54:6 (interacts with) Solyc01g103910	0.42298	0.00025			MGDG 32:5 (interacts with) Solyc09g090350	-0.430095	0.0003
TAG 52:0 (interacts with) Solyc10g076600	0.422967	0.00035			TAG 58:7 (interacts with) Solyc04g077180	-0.433332	5e-05
DAG 36:2 (interacts with) Solyc10g079770	0.421941	0.00045			PS 40:3 (interacts with) Solyc11g045040	-0.434955	0.0003
TAG 58:2 (interacts with) Solyc09g090510	0.421542	0.00025			PS 40:2 (1) (interacts with) Solyc01g066310	-0.440565	0.0001
TAG 58:5 (interacts with) Solyc06g051400	0.420524	0.0003			DAG 36:3 (1) (interacts with) Solyc09g056350	-0.449145	5e-05
TAG 50:2 (interacts with) Solyc11g065890	0.420194	0.0004			MGDG 32:6 (interacts with) Solyc11g065890	-0.450396	5e-05
TAG 60:5 (interacts with) Solyc03g006250	0.419818	0.0003			PE 36:3 (1) (interacts with) Solyc03g098220	-0.451288	5e-05
TAG 52:1 (interacts with) Solyc12g006930	0.419701	0.0004			DAG 36:3 (2) (interacts with) Solyc01g108540	-0.452878	0.00015
TAG 54:7 (interacts with) Solyc01g108520	0.419493	0.00035			TAG 60:7 (interacts with) Solyc04g077180	-0.474269	5e-05
PE 36:4 (interacts with) Solyc02g090940	0.419015	0.00035			PC 32:0 (interacts with) Solyc04g077180	-0.494809	0
TAG 58:3 (interacts with) Solyc11g065890	0.418657	0.0004			PE 36:3 (1) (interacts with) Solyc09g056350	-0.505141	0
PE 36:6 (interacts with) Solyc01g099210	0.418287	0.0005
TAG 60:5 (interacts with) Solyc07g055160	0.417794	0.0004
TAG 60:2 (interacts with) Solyc03g114600	0.417757	0.00045
TAG 52:2 (interacts with) Solyc11g065890	0.417742	0.0004
TAG 52:2 (interacts with) Solyc12g006930	0.416814	0.0005
DGDG 36:2 (interacts with) Solyc01g006430	0.416624	0.0006
TAG 54:0 (interacts with) Solyc04g079190	0.41639	0.00035
TAG 58:2 (interacts with) Solyc03g114600	0.415583	0.00025
DGDG 32:0 (interacts with) Solyc02g071720	0.414461	0.00035
TAG 52:7 (1) (interacts with) Solyc11g065890	0.41388	0.0005
TAG 54:8 (interacts with) Solyc11g065890	0.413807	0.0004
TAG 54:7 (interacts with) Solyc10g008640	0.413592	0.0003
TAG 50:4 (2) (interacts with) Solyc02g090920	0.413579	0.0002
TAG 50:1 (interacts with) Solyc12g006930	0.413453	0.00055
TAG 54:7 (interacts with) Solyc11g065890	0.413386	0.0003
PC 36:6 (interacts with) Solyc01g099210	0.411943	0.0004
PE 34:3 (interacts with) Solyc01g099210	0.411449	0.00045
TAG 48:2 (1) (interacts with) Solyc01g103910	0.410879	0.00065
PC 32:0 (interacts with) Solyc01g108520	0.409906	0.0006
TAG 48:0 (interacts with) Solyc08g029000	0.409789	0.00045
TAG 54:7 (interacts with) Solyc03g122340	0.409741	0.0004
TAG 52:4 (interacts with) Solyc01g108520	0.409302	0.0005
TAG 48:3 (interacts with) Solyc12g006930	0.408466	0.00035
MGDG 36:5 (interacts with) Solyc02g092410	0.408201	0.0004
TAG 50:2 (interacts with) Solyc01g103910	0.408023	0.00055
DAG 36:4 (interacts with) Solyc03g111550	0.407161	0.00065
TAG 56:7 (interacts with) Solyc02g067660	0.407072	0.00055
TAG 52:2 (interacts with) Solyc02g083340	0.40682	0.00045
TAG 52:4 (interacts with) Solyc03g122340	0.405831	0.001
TAG 54:7 (interacts with) Solyc03g093360	0.405028	0.00055
TAG 58:0 (interacts with) Solyc10g075150	0.40475	0.0008
TAG 48:1 (interacts with) Solyc10g075150	0.404165	0.0006
PE 38:2 (interacts with) Solyc10g017580	0.403888	0.0004
PE 36:6 (interacts with) Solyc04g006940	0.40363	0.00075
TAG 52:4 (interacts with) Solyc11g065890	0.403156	0.00085
MGDG 36:4 (interacts with) Solyc04g064920	0.403067	0.00065
TAG 56:7 (interacts with) Solyc10g076710	0.402559	0.0008
TAG 56:5 (interacts with) Solyc12g009260	0.402207	0.0003
TAG 52:0 (interacts with) Solyc12g006930	0.401176	0.00085
TAG 58:2 (interacts with) Solyc03g122340	0.400844	0.00095
PC 36:3 (1) (interacts with) Solyc07g040800	0.400178	0.00045
DGDG 34:0 (interacts with) Solyc04g078920	-0.400073	0.00075
DGDG 36:2 (interacts with) Solyc10g055240	-0.400275	0.00095
MGDG 34:3 (1) (interacts with) Solyc06g076410	-0.400438	0.00075
MGDG 34:1 (interacts with) Solyc11g072990	-0.401235	0.00065
DGDG 36:5 (interacts with) Solyc06g059720	-0.401827	0.00065
PC 32:3 (interacts with) Solyc10g075150	-0.402338	0.0007
DGDG 36:5 (interacts with) Solyc06g068950	-0.403237	0.00055
DGDG 36:4 (interacts with) Solyc03g025510	-0.404896	0.00075
DGDG 34:4 (1) (interacts with) Solyc12g038160	-0.405116	0.0006
PC 32:3 (interacts with) Solyc03g006250	-0.406516	0.0005
TAG 54:1 (interacts with) Solyc09g060140	-0.407498	0.0004
MGDG 36:3 (1) (interacts with) Solyc06g076410	-0.40844	0.00075
PC 36:1 (interacts with) Solyc07g007620	-0.408651	0.00095
TAG 48:2 (2) (interacts with) Solyc12g055730	-0.411093	0.0005
DGDG 36:4 (interacts with) Solyc02g083280	-0.411367	0.00045
TAG 54:7 (interacts with) Solyc02g032850	-0.411838	0.0005
TAG 52:0 (interacts with) Solyc09g060170	-0.411861	0.0006
TAG 60:3 (interacts with) Solyc03g026090	-0.412843	0.0007
DGDG 36:4 (interacts with) Solyc09g057950	-0.413925	0.00045
MGDG 36:2 (interacts with) Solyc08g075210	-0.415345	0.00015
MGDG 34:3 (1) (interacts with) Solyc10g085100	-0.416223	0.0003
MGDG 36:4 (interacts with) Solyc02g070050	-0.416522	0.0003
DGDG 36:2 (interacts with) Solyc06g076410	-0.417026	0.0005
DGDG 38:4 (interacts with) Solyc01g108230	-0.417114	0.00015
DGDG 36:4 (interacts with) Solyc01g006450	-0.417377	0.0006
TAG 58:5 (interacts with) Solyc03g051960	-0.41746	0.00045
PC 32:3 (interacts with) Solyc04g054990	-0.41824	0.0004
DAG 36:2 (interacts with) Solyc09g009700	-0.419162	0.00025
TAG 58:0 (interacts with) Solyc12g055730	-0.419587	0.00035
MGDG 36:2 (interacts with) Solyc06g076410	-0.419839	0.00035
DGDG 34:1 (interacts with) Solyc11g072990	-0.420291	0.0003
TAG 48:3 (interacts with) Solyc12g055730	-0.421305	0.0001
MGDG 36:5 (interacts with) Solyc12g055730	-0.422108	0.0005
PC 32:3 (interacts with) Solyc08g029000	-0.425612	0.00035
TAG 58:5 (interacts with) Solyc01g090590	-0.427016	0.0004
DAG 36:2 (interacts with) Solyc04g078920	-0.427183	0.0002
DGDG 36:2 (interacts with) Solyc01g067480	-0.429242	0.00045
PC 38:3 (1) (interacts with) Solyc01g090940	-0.429387	0.00045
TAG 54:0 (interacts with) Solyc02g080260	-0.430024	0.00035
DGDG 36:3 (1) (interacts with) Solyc01g090940	-0.430483	0.00025
MGDG 36:3 (1) (interacts with) Solyc06g054290	-0.431164	0.0002
DGDG 36:2 (interacts with) Solyc06g051400	-0.434536	0.00015
DGDG 36:2 (interacts with) Solyc04g082000	-0.434687	0.00015
DGDG 36:4 (interacts with) Solyc07g039510	-0.435537	0.00015
MGDG 34:0 (interacts with) Solyc04g078920	-0.442857	0.00025
PC 34:4 (interacts with) Solyc12g038160	-0.443354	0.00015
MGDG 36:4 (interacts with) Solyc06g051400	-0.444639	0.0001
DAG 36:2 (interacts with) Solyc06g051400	-0.454212	0.00015
PC 32:2 (2) (interacts with) Solyc09g090350	-0.45668	0.00015
DGDG 36:2 (interacts with) Solyc02g070050	-0.457809	0
PC 32:3 (interacts with) Solyc09g065890	-0.463373	0.0001
DGDG 36:4 (interacts with) Solyc09g091050	-0.468386	5e-05
DAG 36:2 (interacts with) Solyc03g006560	-0.472086	5e-05
DGDG 36:3 (1) (interacts with) Solyc10g085100	-0.472327	0.0001
PC 32:2 (2) (interacts with) Solyc02g077160	-0.476593	0
DAG 36:4 (interacts with) Solyc02g032850	-0.479065	0.0001
DGDG 36:4 (interacts with) Solyc02g076870	-0.487906	0
DGDG 36:4 (interacts with) Solyc06g051400	-0.594375	0
DAG 36:2 (interacts with) Solyc02g070050	-0.597472	0
